# Supplementary material for: Forecasting Demand for the Typhoid Conjugate Vaccine in Low- and Middle-income Countries
Source: Clin Infect Dis. 2019 Mar 7;68(Suppl 2):S154–60. doi: 10.1093/cid/ciy1076 (PMC6405267; doi:10.1093/cid/ciy1076)
Supplement: Supplementary Table 4 [file ciy1076_suppl_supplement_table_4.xlsx]

## Sheet: Sheet1
Supplementary materials table 4: full results
Results by year (in thousands) by country for scenario in which 0% of popuation age 1-15 is targeted in campaigns
	2020	2021	2022	2023	2024	2025	2026	2027	2028	2029	2030	2031	2032	2033	2034	2035	2036	2037	2038	2039	2040
Afghanistan	0	0	0	0	0	611.651	1006.98	1009.11	1011.24	1013.37	1015.5	1014.98	1014.47	1013.96	1013.45	1012.93	1009.5	1006.07	1002.64	999.205	995.774
Albania	0	0	0	0	0	0	0	0	7.08355	17.2158	28.29	33.1708	32.3925	31.6152	30.838	30.0597	29.4139	28.768	28.1222	27.4764	26.8305
Algeria	0	0	0	0	0	0	0	0	0	0	0	0	0	0	0	0	0	0	0	0	0
Angola	0	0	318.673	803.899	1096.66	1121.46	1148.11	1174.76	1201.41	1228.06	1254.71	1280.96	1307.22	1333.48	1359.73	1385.99	1411.22	1436.46	1461.7	1486.94	1512.18
Argentina	0	0	0	0	0	0	0	113.417	278.939	463.978	648.28	739.189	737.486	735.783	734.08	732.377	730.564	728.751	726.936	725.123	723.311
Armenia	0	0	0	0	0	0	0	6.53498	15.7436	25.6404	30.0476	29.8632	29.6788	29.4945	29.3112	29.1268	29.3145	29.5033	29.691	29.882	30.0696
Azerbaijan	0	0	0	0	0	0	0	0	0	28.7818	70.029	117.574	142.124	143.157	144.192	145.225	145.906	146.587	147.266	147.945	148.624
Bangladesh	0	1877.18	3054.5	3025.05	2995.6	2966.16	2933.45	2900.74	2868.04	2835.33	2802.62	2768.96	2735.31	2701.65	2668	2634.34	2605.83	2577.32	2548.81	2520.3	2491.79
Belarus	0	0	0	0	0	0	0	0	0	0	0	0	0	0	0	0	0	0	0	0	0
Belize	0	0	0	0	0	0	0	0	0	5.44383	8.91549	8.86995	8.82752	8.78198	8.73954	8.69607	8.66812	8.64536	8.61741	8.59257	8.56669
Benin	0	0	0	0	73.8654	185.072	313.435	382.098	388.075	394.051	400.029	405.756	411.484	417.211	422.938	428.667	434.149	439.632	445.114	450.596	456.079
Bhutan	0	0	0	0	9.09181	14.7413	14.5294	14.3152	14.101	13.8891	13.6749	13.5009	13.3235	13.1495	12.9755	12.8015	12.6966	12.5951	12.4903	12.3865	12.2839
Bolivia	0	0	0	0	0	0	0	48.1537	118.62	197.629	237.066	236.507	235.948	235.389	234.83	234.271	233.566	232.863	232.158	231.455	230.748
Bosnia and Herzegovina	0	0	0	0	0	0	0	0	0	0	0	0	0	0	0	0	0	0	0	0	0
Botswana	0	0	6.49941	15.932	26.4143	36.7832	41.8289	41.6216	41.4142	41.2052	40.9978	40.9307	40.8635	40.7963	40.7292	40.6629	40.6797	40.6981	40.7174	40.7359	40.7527
Brazil	0	0	0	0	0	0	0	589.853	1438.68	2373.01	2817.85	2793.86	2769.86	2745.86	2721.87	2697.87	2676.47	2655.07	2633.67	2612.26	2590.86
Bulgaria	0	0	0	0	0	0	0	0	0	0	0	0	0	0	0	0	0	0	0	0	0
Burkina Faso	0	0	231.74	581.125	788.23	801.629	815.914	830.196	844.478	858.762	873.046	886.484	899.921	913.358	926.798	940.235	952.278	964.323	976.365	988.407	1000.45
Burundi	0	0	0	0	294.527	489.709	495.615	501.521	507.425	513.331	519.235	529.424	539.617	549.808	559.998	570.189	582.714	595.24	607.768	620.293	632.819
Cambodia	0	0	0	0	0	0	116.483	285.213	377.837	375.391	372.944	373.074	373.203	373.332	373.46	373.59	373.772	373.953	374.137	374.318	374.5
Cameroon	0	0	461.706	768.329	778.141	787.952	798.338	808.722	819.109	829.493	839.88	850.996	862.115	873.233	884.352	895.471	905.491	915.513	925.533	935.556	945.578
Cape Verde	0	0	0	0	0	0	2.37449	5.79462	9.56302	11.362	11.2517	11.1424	11.0364	10.9283	10.8212	10.7131	10.6322	10.5492	10.4672	10.3842	10.3034
Central African Republic	0	0	27.8924	70.2308	95.6369	97.6321	99.2128	100.792	102.371	103.951	105.53	106.267	107.006	107.743	108.48	109.217	109.305	109.393	109.481	109.567	109.655
Chad	0	0	0	0	74.6008	186.972	316.326	449.443	521.179	528.709	536.239	542.863	549.489	556.115	562.742	569.368	575.337	581.307	587.276	593.245	599.213
China	0	0	0	0	0	0	0	0	0	0	0	0	0	0	0	0	0	0	0	0	0
Colombia	0	0	0	0	0	0	0	427.011	695.413	689.308	683.205	677.559	671.914	666.267	660.624	654.979	649.916	644.853	639.792	634.729	629.665
Comoros	0	0	0	0	0	0	0	0	0	0	0	0	0	0	0	0	0	0	0	0	0
Congo	0	0	0	0	53.2118	133.498	182.115	186.232	190.346	194.463	198.58	202.701	206.824	210.945	215.066	219.189	222.36	225.534	228.707	231.881	235.054
Congo, DR	0	0	0	569.678	1430.51	2428.61	3466.29	4037.19	4112.9	4188.6	4264.31	4335.19	4406.07	4476.95	4547.83	4618.71	4679.37	4740.02	4800.68	4861.34	4921.99
Costa Rica	0	0	0	0	0	0	0	0	21.0551	51.4677	68.0682	67.5847	67.1022	66.6187	66.1351	65.6516	65.2497	64.8456	64.4449	64.0408	63.639
Côte d'Ivoire	0	0	0	0	0	0	618.819	1032.25	1047.86	1063.47	1079.09	1096.05	1113.01	1129.96	1146.92	1163.88	1180.88	1197.88	1214.87	1231.87	1248.86
Croatia	0	0	0	0	0	0	0	0	0	0	0	0	0	0	0	0	0	0	0	0	0
Cuba	0	0	0	0	0	0	0	0	0	0	0	0	0	0	0	0	0	0	0	0	0
Djibouti	0	0	0	0	5.69479	14.0261	18.6224	18.5434	18.4644	18.3853	18.3072	18.1709	18.0346	17.8984	17.763	17.6267	17.4868	17.3487	17.2088	17.0707	16.9308
Dominican Republic	0	0	0	0	0	0	0	39.5845	96.9017	160.429	191.223	189.841	188.457	187.074	185.691	184.308	182.8	181.293	179.784	178.277	176.769
Ecuador	0	0	0	0	0	0	0	95.8297	235.399	312.859	311.854	310.812	309.77	308.727	307.683	306.64	305.462	304.282	303.101	301.92	300.742
Egypt	0	0	0	0	0	0	0	0	0	0	0	0	0	0	0	0	0	0	0	0	0
El Salvador	0	0	0	0	0	0	0	20.9301	50.7933	83.3465	98.445	96.9035	95.361	93.8185	92.276	90.7335	89.5077	88.281	87.0552	85.8294	84.6026
Equatorial Guinea	0	0	0	0	0	0	0	0	0	0	0	0	0	0	0	0	0	0	0	0	0
Eritrea	0	0	0	0	52.5513	130.478	176.014	178.058	180.103	182.147	184.19	186.566	188.943	191.321	193.699	196.077	197.715	199.357	200.996	202.636	204.276
Ethiopia	0	523.978	1299.95	2181.12	3073.91	3536.3	3545.47	3554.64	3563.81	3572.98	3582.15	3586.92	3591.7	3596.46	3601.23	3606	3604.06	3602.12	3600.17	3598.23	3596.29
Fiji	0	0	0	0	0	0	0	3.52509	8.65315	14.3676	17.176	17.1109	17.048	16.9828	16.9199	16.8548	16.7311	16.6097	16.486	16.3624	16.2376
Gabon	0	0	0	0	0	0	0	0	0	0	0	0	0	0	0	0	0	0	0	0	0
Gambia	0	0	52.862	88.1706	89.4975	90.8233	92.0591	93.2928	94.5286	95.7634	96.9992	98.088	99.1768	100.268	101.357	102.445	103.271	104.095	104.919	105.745	106.569
Georgia	0	0	0	0	0	0	0	0	9.08013	22.0505	36.2073	43.4192	43.3865	43.357	43.3275	43.2969	43.5033	43.7087	43.9174	44.1228	44.3315
Ghana	0	0	0	144.812	358.854	601.414	848.694	977.607	985.281	992.952	1000.63	1010.43	1020.23	1030.04	1039.84	1049.65	1058.86	1068.08	1077.3	1086.52	1095.73
Grenada	0	0	0	0	0	0	0	0	0	0.294128	0.704778	1.15997	1.37436	1.35872	1.34113	1.32549	1.32451	1.32353	1.32158	1.32256	1.32158
Guatemala	0	0	0	0	0	0	0	63.7315	156.951	261.416	365.744	416.902	415.813	414.722	413.633	412.543	411.292	410.039	408.789	407.537	406.287
Guinea	0	0	0	0	0	0	0	0	0	0	0	0	0	0	0	0	0	0	0	0	0
Guinea-Bissau	0	0	0	0	0	7.623	18.9358	31.8106	44.8862	51.7	52.1016	52.6594	53.2188	53.7782	54.3376	54.8954	55.4844	56.0726	56.6616	57.2491	57.8388
Guyana	0	0	0	0	0	0	0	3.25156	7.91998	13.0453	15.4688	15.2809	15.0954	14.9075	14.7219	14.533	14.3645	14.1971	14.0286	13.8624	13.6939
Haiti	0	0	0	0	0	0	0	0	0	126.324	206.361	205.122	203.884	202.646	201.408	200.17	198.824	197.477	196.13	194.783	193.436
Honduras	0	0	0	0	0	0	0	66.105	162.105	215.078	214.014	212.3	210.582	208.867	207.149	205.433	203.792	202.149	200.506	198.863	197.219
India	0	0	0	4945.23	12148.8	20185.3	24113.4	24004.6	23895.7	23786.8	23677.9	23481.4	23284.9	23088.4	22891.9	22695.4	22478.9	22262.4	22045.9	21829.4	21612.9
Indonesia	0	0	0	0	0	0	717.995	1762.66	2926.63	4081.69	4646.97	4636.5	4626.02	4615.54	4605.07	4594.6	4580.03	4565.45	4550.88	4536.31	4521.74
Iran	0	0	0	0	0	0	0	0	0	0	0	0	0	0	0	0	0	0	0	0	0
Iraq	0	0	0	0	0	0	0	0	283.789	710.065	1201.32	1464.31	1487.03	1509.75	1532.48	1555.2	1577.71	1600.23	1622.74	1645.26	1667.78
Jamaica	0	0	0	0	0	0	0	0	25.3857	40.7273	39.7462	38.869	37.9917	37.1122	36.236	35.3588	34.6989	34.0412	33.3824	32.7226	32.0649
Jordan	0	0	0	0	0	0	0	0	0	48.9715	119.897	199.963	240.119	240.279	240.441	240.601	241.424	242.246	243.068	243.891	244.713
Kazakhstan	0	0	0	0	0	0	0	0	106.372	259.644	342.875	345.841	348.808	351.775	354.741	357.708	363.152	368.597	374.042	379.489	384.934
Kenya	0	183.687	457.849	771.735	1092.54	1262.47	1276.48	1290.5	1304.52	1318.54	1332.56	1343.42	1354.28	1365.14	1376	1386.86	1393.74	1400.61	1407.49	1414.37	1421.24
Kiribati	0	0	0	0	1.77811	2.92305	2.9128	2.90255	2.89417	2.88392	2.87368	2.87647	2.87927	2.88392	2.88672	2.88951	2.92491	2.95938	2.99477	3.03203	3.0665
Korea, DPR	0	0	0	0	0	0	0	0	0	0	0	0	0	0	0	0	0	0	0	0	0
Kyrgyzstan	0	0	0	0	0	0	0	0	0	0	0	0	0	0	0	0	0	0	0	0	0
Lao, PDR	0	0	0	28.5322	69.7198	115.212	137.053	135.851	134.648	133.446	132.244	131.115	129.987	128.858	127.73	126.602	125.489	124.375	123.262	122.151	121.037
Lebanon	0	0	0	0	0	0	0	0	0	22.9138	54.5763	70.1626	67.5568	64.9521	62.3463	59.7405	58.1205	56.5016	54.8837	53.2637	51.6448
Lesotho	0	0	0	0	0	0	0	0	0	0	0	0	0	0	0	0	0	0	0	0	0
Liberia	24.2347	60.7432	102.942	146.503	170.157	172.882	175.548	178.213	180.88	183.545	186.21	188.589	190.966	193.343	195.722	198.099	200.228	202.356	204.483	206.613	208.74
Libya	0	0	0	0	0	0	0	69.3681	112.45	110.939	109.43	108.898	108.367	107.835	107.305	106.775	107.004	107.232	107.457	107.686	107.914
Madagascar	0	0	0	526.057	879.426	894.615	907.078	919.539	932.001	944.462	956.925	967.181	977.433	987.688	997.943	1008.2	1018.65	1029.1	1039.55	1050	1060.45
Malawi	0	198.941	499.047	677.129	688.863	700.595	711.199	721.801	732.404	743.007	753.607	762.435	771.26	780.085	788.91	797.736	806.208	814.681	823.155	831.628	840.101
Malaysia	0	0	0	0	179.946	444.09	586.039	579.961	573.88	567.801	561.721	553.612	545.506	537.398	529.291	521.183	516.226	511.269	506.311	501.354	496.397
Maldives	0	0	0	0	0	0	0	0	0	0	0	0	0	0	0	0	0	0	0	0	0
Mali	0	0	0	0	213.734	537.368	731.263	746.037	760.81	775.584	790.358	803.252	816.146	829.041	841.935	854.831	865.178	875.526	885.874	896.22	906.569
Mauritania	0	0	44.8436	112.041	151.432	153.473	155.507	157.539	159.571	161.605	163.637	165.76	167.884	170.007	172.131	174.255	176.39	178.525	180.662	182.797	184.932
Mauritius	0	0	0	0	0	0	0	0	2.07506	5.12006	8.54495	11.851	13.416	13.2891	13.1612	13.0332	12.8367	12.6372	12.4376	12.2411	12.0415
Mexico	0	0	0	0	0	0	0	356.272	869.496	1435.06	1989.34	2254.98	2236.44	2217.89	2199.34	2180.79	2165.3	2149.8	2134.31	2118.81	2103.32
Micronesia	0	0	0.3325	0.823636	1.38037	1.94323	2.21209	2.20598	2.19724	2.18937	2.18063	2.14742	2.11508	2.08012	2.04691	2.01195	1.97437	1.93591	1.89571	1.85812	1.81792
Mongolia	0	0	0	0	0	0	0	0	0	39.3714	63.8505	63.838	63.8254	63.8141	63.8038	63.7913	64.4641	65.137	65.8099	66.4816	67.1544
Montenegro	0	0	0	0	0	0	0	0	0	0	0	0	0	0	0	0	0	0	0	0	0
Morocco	0	0	0	0	0	0	0	214.416	523.349	691.085	684.375	680.52	676.664	672.808	668.952	665.096	663.584	662.071	660.555	659.043	657.528
Mozambique	0	0	0	0	280.602	705.255	1197.97	1464.62	1491.68	1518.74	1545.79	1570.58	1595.37	1620.15	1644.94	1669.72	1690.72	1711.71	1732.71	1753.71	1774.7
Myanmar	0	0	0	0	0	0	130.511	321.024	534.049	746.285	851.314	845.33	839.348	833.364	827.382	821.398	813.661	805.922	798.185	790.448	782.709
Namibia	0	0	0	0	14.4522	35.7535	59.7212	71.8208	71.9772	72.1327	72.2891	72.5227	72.7563	72.9899	73.2255	73.4591	73.7739	74.0886	74.4024	74.7172	75.0329
Nepal	0	349.636	571.625	568.852	566.078	563.302	556.156	549.01	541.864	534.719	527.572	517.931	508.287	498.646	489.005	479.364	472.132	464.899	457.669	450.437	443.207
Nicaragua	0	0	0	0	0	0	0	0	0	0	0	0	0	0	0	0	0	0	0	0	0
Niger	0	0	0	741.577	1258.26	1298.21	1341.5	1384.79	1428.08	1471.37	1514.66	1560.21	1605.77	1651.32	1696.87	1742.43	1789.34	1836.25	1883.17	1930.08	1976.99
Nigeria	0	0	0	2192.23	3658.13	3714.73	3778.15	3841.58	3905	3968.42	4031.84	4095.41	4158.97	4222.53	4286.1	4349.66	4408.09	4466.51	4524.94	4583.36	4641.79
Pakistan	911.847	2239.01	3718.3	4445.88	4429.81	4413.74	4401.5	4389.25	4377.01	4364.77	4352.52	4364.96	4377.4	4389.85	4402.28	4414.73	4437.65	4460.57	4483.5	4506.42	4529.35
Panama	0	0	0	0	0	0	0	13.5182	33.3297	55.5766	77.8471	88.885	88.803	88.7199	88.6379	88.5571	88.3783	88.203	88.0243	87.8489	87.6702
Papua New Guinea	0	0	32.2277	80.193	107.957	108.991	109.885	110.78	111.674	112.569	113.464	114.209	114.955	115.699	116.444	117.189	117.718	118.247	118.776	119.306	119.834
Paraguay	0	0	0	0	0	0	0	37.7832	92.4766	122.458	121.616	120.74	119.864	118.988	118.114	117.238	116.602	115.966	115.328	114.691	114.055
Peru	0	0	0	0	0	0	0	109.316	267.585	442.975	527.968	525.06	522.153	519.244	516.338	513.429	511.136	508.841	506.545	504.25	501.953
Philippines	0	0	374.53	925.335	1546.2	2170.24	2483.7	2487.12	2490.55	2493.97	2497.39	2498.5	2499.62	2500.73	2501.84	2502.95	2500.51	2498.08	2495.64	2493.2	2490.77
Republic of Moldova	0	0	0	0	0	0	0	0	0	0	0	0	0	0	0	0	0	0	0	0	0
Romania	0	0	0	0	0	0	0	0	0	0	0	0	0	0	0	0	0	0	0	0	0
Russian Federation	0	0	0	0	0	0	0	0	0	0	0	0	0	0	0	0	0	0	0	0	0
Rwanda	0	0	125.782	310.638	415.082	415.982	419.241	422.503	425.764	429.026	432.285	436.353	440.421	444.49	448.558	452.625	454.603	456.578	458.557	460.532	462.508
Saint Lucia	0	0	0	0	0	0	0	0	0	0.570937	1.39044	1.82491	1.7969	1.76788	1.73887	1.71086	1.68484	1.65883	1.63482	1.6088	1.58279
Samoa	0	0	0	0	0	0	0.84448	2.09438	3.5144	4.24304	4.27156	4.31204	4.35252	4.39208	4.43256	4.47304	4.47212	4.47028	4.46752	4.46752	4.46568
Sao Tome and Principe	0	0	1.42212	3.54695	5.9823	7.26363	7.35989	7.45304	7.54722	7.64348	7.73663	7.81218	7.88877	7.96432	8.03988	8.11543	8.1734	8.22825	8.28517	8.34003	8.39696
Senegal	0	176.034	439.285	593.03	600.348	607.665	616.593	625.521	634.449	643.377	652.305	662.723	673.141	683.561	693.979	704.397	714.75	725.103	735.455	745.809	756.162
Serbia	0	0	0	0	0	0	0	0	0	0	0	0	0	0	0	0	0	0	0	0	0
Sierra Leone	0	0	0	69.6601	172.719	231.702	232.805	233.909	235.012	236.116	237.219	237.791	238.362	238.933	239.506	240.077	240.311	240.548	240.784	241.018	241.254
Solomon Islands	0	0	0	5.06856	12.5824	16.8973	17.0644	17.2305	17.3967	17.5638	17.73	17.8758	18.0227	18.1705	18.3183	18.4651	18.5472	18.6303	18.7143	18.7964	18.8785
Somalia	0	0	0	0	0	0	0	0	0	0	0	0	0	0	0	0	0	0	0	0	0
South Africa	0	0	0	0	0	0	207.595	509.075	844.294	1008.15	1003.15	1000.14	997.12	994.101	991.084	988.065	986.479	984.891	983.305	981.719	980.132
South Sudan	0	0	0	0	0	0	0	0	0	0	0	0	0	0	0	0	0	0	0	0	0
Sri Lanka	0	0	0	0	0	0	63.9089	156.519	259.249	309.16	307.219	306.836	306.451	306.068	305.683	305.298	303.468	301.638	299.808	297.976	296.147
St Vincent & the Grenadines	0	0	0	0	0	0	0	0	0	0.318549	0.775319	1.27797	1.51762	1.50282	1.48574	1.4698	1.45614	1.44476	1.43337	1.42085	1.40946
Sudan	0	0	0	0	0	0	224.521	561.602	949.87	1349.23	1564.16	1582.97	1601.78	1620.58	1639.39	1658.2	1672.7	1687.21	1701.72	1716.22	1730.73
Suriname	0	0	0	0	0	0	0	0	0	1.578	3.86102	6.38624	8.87143	10.0585	9.97926	9.90118	9.82755	9.75282	9.67808	9.60445	9.52972
Swaziland	0	0	0	0	7.71939	18.9506	31.4752	37.6372	37.5051	37.3741	37.2411	37.2308	37.2186	37.2063	37.193	37.1807	37.2196	37.2585	37.2974	37.3363	37.3762
Syrian Arab Republic	0	0	0	0	0	0	0	0	0	0	0	0	0	0	0	0	0	0	0	0	0
Tajikistan	0	0	0	0	0	0	0	0	0	0	0	0	0	0	0	0	0	0	0	0	0
Tanzania	0	514.442	1294.55	2202.28	2696.37	2750	2809.81	2869.62	2929.43	2989.24	3049.05	3109.21	3169.36	3229.52	3289.68	3349.83	3405.6	3461.38	3517.15	3572.93	3628.7
TFYR Macedonia	0	0	0	0	0	0	0	0	0	0	0	0	0	0	0	0	0	0	0	0	0
Thailand	0	0	0	0	434.973	708.766	709.29	709.815	710.339	710.865	711.389	708.065	704.737	701.412	698.086	694.761	688.369	681.979	675.586	669.195	662.803
Timor-Leste	0	0	0	0	0	0	0	0	0	0	0	0	0	0	0	0	0	0	0	0	0
Togo	0	0	0	0	57.1087	142.549	241.2	293.78	298.122	302.462	306.801	310.741	314.682	318.619	322.56	326.5	329.758	333.016	336.276	339.535	342.793
Tonga	0	0	0	0	0	0	0	0	0	0	0	0	0	0	0	0	0	0	0	0	0
Tunisia	0	0	0	0	0	0	0	0	0	0	0	0	0	0	0	0	0	0	0	0	0
Turkey	0	0	0	0	0	0	0	0	202.331	494.218	816.393	1136.99	1292.61	1285.8	1278.98	1272.18	1264.35	1256.53	1248.7	1240.88	1233.06
Turkmenistan	0	0	0	0	0	0	0	0	0	39.7512	96.7893	129.705	130.356	131.009	131.661	132.314	133.965	135.614	137.266	138.916	140.565
Uganda	0	0	0	275.094	691.809	1176.18	1678.6	1954.91	1991.42	2027.93	2064.44	2097.68	2130.94	2164.18	2197.43	2230.68	2260.31	2289.94	2319.56	2349.19	2378.81
Ukraine	0	0	0	0	0	0	0	0	0	0	0	0	0	0	0	0	0	0	0	0	0
Uzbekistan	0	0	0	0	0	0	0	0	93.8157	227.87	374.253	524.108	599.157	599.334	599.509	599.686	602.04	604.393	606.748	609.102	611.455
Vanuatu	0	0	0	0	0	0	2.17364	5.39166	7.23764	7.2864	7.33516	7.38576	7.4382	7.4888	7.5394	7.59184	7.63048	7.66912	7.70776	7.7464	7.78504
Venezuela	0	0	0	0	0	0	0	351.898	575.698	573.28	570.862	568.025	565.189	562.35	559.514	556.677	553.963	551.249	548.532	545.818	543.103
Viet Nam	0	0	0	0	0	0	0	0	0	0	0	0	0	0	0	0	0	0	0	0	0
Yemen	0	0	0	0	0	0	0	218.636	538.709	718.181	718.085	717.817	717.549	717.28	717.012	716.744	715.294	713.844	712.395	710.945	709.494
Zambia	0	0	114.593	288.74	491.814	703.355	820.338	836.842	853.348	869.852	886.355	902.076	917.796	933.516	949.236	964.956	980.737	996.519	1012.3	1028.08	1043.86
Zimbabwe	80.2867	198.088	330.545	463.32	530.146	530.782	533.98	537.181	540.379	543.579	546.778	551.482	556.187	560.889	565.594	570.299	573.196	576.092	578.99	581.888	584.786
Results by year (in thousands) by country for scenario in which 10% of popuation age 1-15 is targeted in campaigns
	2020	2021	2022	2023	2024	2025	2026	2027	2028	2029	2030	2031	2032	2033	2034	2035	2036	2037	2038	2039	2040
Afghanistan	0	0	0	0	0	2051.29	1006.98	1009.11	1011.24	1013.37	1015.5	1014.98	1014.47	1013.96	1013.45	1012.93	1009.5	1006.07	1002.64	999.205	995.774
Albania	0	0	0	0	0	0	0	0	61.0666	17.2158	28.29	33.1708	32.3925	31.6152	30.838	30.0597	29.4139	28.768	28.1222	27.4764	26.8305
Algeria	0	0	0	0	0	0	0	0	0	0	0	0	0	0	0	0	0	0	0	0	0
Angola	0	0	1617.61	803.899	1096.66	1121.46	1148.11	1174.76	1201.41	1228.06	1254.71	1280.96	1307.22	1333.48	1359.73	1385.99	1411.22	1436.46	1461.7	1486.94	1512.18
Argentina	0	0	0	0	0	0	0	1243.1	278.939	463.978	648.28	739.189	737.486	735.783	734.08	732.377	730.564	728.751	726.936	725.123	723.311
Armenia	0	0	0	0	0	0	0	64.3802	15.7436	25.6404	30.0476	29.8632	29.6788	29.4945	29.3112	29.1268	29.3145	29.5033	29.691	29.882	30.0696
Azerbaijan	0	0	0	0	0	0	0	0	0	274.289	70.029	117.574	142.124	143.157	144.192	145.225	145.906	146.587	147.266	147.945	148.624
Bangladesh	0	6674.69	3054.5	3025.05	2995.6	2966.16	2933.45	2900.74	2868.04	2835.33	2802.62	2768.96	2735.31	2701.65	2668	2634.34	2605.83	2577.32	2548.81	2520.3	2491.79
Belarus	0	0	0	0	0	0	0	0	0	0	0	0	0	0	0	0	0	0	0	0	0
Belize	0	0	0	0	0	0	0	0	0	18.6448	8.91549	8.86995	8.82752	8.78198	8.73954	8.69607	8.66812	8.64536	8.61741	8.59257	8.56669
Benin	0	0	0	0	541.936	185.072	313.435	382.098	388.075	394.051	400.029	405.756	411.484	417.211	422.938	428.667	434.149	439.632	445.114	450.596	456.079
Bhutan	0	0	0	0	32.2968	14.7413	14.5294	14.3152	14.101	13.8891	13.6749	13.5009	13.3235	13.1495	12.9755	12.8015	12.6966	12.5951	12.4903	12.3865	12.2839
Bolivia	0	0	0	0	0	0	0	391.463	118.62	197.629	237.066	236.507	235.948	235.389	234.83	234.271	233.566	232.863	232.158	231.455	230.748
Bosnia and Herzegovina	0	0	0	0	0	0	0	0	0	0	0	0	0	0	0	0	0	0	0	0	0
Botswana	0	0	69.2458	15.932	26.4143	36.7832	41.8289	41.6216	41.4142	41.2052	40.9978	40.9307	40.8635	40.7963	40.7292	40.6629	40.6797	40.6981	40.7174	40.7359	40.7527
Brazil	0	0	0	0	0	0	0	5259.37	1438.68	2373.01	2817.85	2793.86	2769.86	2745.86	2721.87	2697.87	2676.47	2655.07	2633.67	2612.26	2590.86
Bulgaria	0	0	0	0	0	0	0	0	0	0	0	0	0	0	0	0	0	0	0	0	0
Burkina Faso	0	0	1208.13	581.125	788.23	801.629	815.914	830.196	844.478	858.762	873.046	886.484	899.921	913.358	926.798	940.235	952.278	964.323	976.365	988.407	1000.45
Burundi	0	0	0	0	907.021	489.709	495.615	501.521	507.425	513.331	519.235	529.424	539.617	549.808	559.998	570.189	582.714	595.24	607.768	620.293	632.819
Cambodia	0	0	0	0	0	0	706.731	285.213	377.837	375.391	372.944	373.074	373.203	373.332	373.46	373.59	373.772	373.953	374.137	374.318	374.5
Cameroon	0	0	1457.01	768.329	778.141	787.952	798.338	808.722	819.109	829.493	839.88	850.996	862.115	873.233	884.352	895.471	905.491	915.513	925.533	935.556	945.578
Cape Verde	0	0	0	0	0	0	20.1411	5.79462	9.56302	11.362	11.2517	11.1424	11.0364	10.9283	10.8212	10.7131	10.6322	10.5492	10.4672	10.3842	10.3034
Central African Republic	0	0	149.934	70.2308	95.6369	97.6321	99.2128	100.792	102.371	103.951	105.53	106.267	107.006	107.743	108.48	109.217	109.305	109.393	109.481	109.567	109.655
Chad	0	0	0	0	688.395	186.972	316.326	449.443	521.179	528.709	536.239	542.863	549.489	556.115	562.742	569.368	575.337	581.307	587.276	593.245	599.213
China	0	0	0	0	0	0	0	0	0	0	0	0	0	0	0	0	0	0	0	0	0
Colombia	0	0	0	0	0	0	0	1547.03	695.413	689.308	683.205	677.559	671.914	666.267	660.624	654.979	649.916	644.853	639.792	634.729	629.665
Comoros	0	0	0	0	0	0	0	0	0	0	0	0	0	0	0	0	0	0	0	0	0
Congo	0	0	0	0	286.103	133.498	182.115	186.232	190.346	194.463	198.58	202.701	206.824	210.945	215.066	219.189	222.36	225.534	228.707	231.881	235.054
Congo, DR	0	0	0	2905.55	3766.38	2428.61	3466.29	4037.19	4112.9	4188.6	4264.31	4335.19	4406.07	4476.95	4547.83	4618.71	4679.37	4740.02	4800.68	4861.34	4921.99
Costa Rica	0	0	0	0	0	0	0	0	130.977	51.4677	68.0682	67.5847	67.1022	66.6187	66.1351	65.6516	65.2497	64.8456	64.4449	64.0408	63.639
Côte d'Ivoire	0	0	0	0	0	0	1921.67	1032.25	1047.86	1063.47	1079.09	1096.05	1113.01	1129.96	1146.92	1163.88	1180.88	1197.88	1214.87	1231.87	1248.86
Croatia	0	0	0	0	0	0	0	0	0	0	0	0	0	0	0	0	0	0	0	0	0
Cuba	0	0	0	0	0	0	0	0	0	0	0	0	0	0	0	0	0	0	0	0	0
Djibouti	0	0	0	0	32.91	14.0261	18.6224	18.5434	18.4644	18.3853	18.3072	18.1709	18.0346	17.8984	17.763	17.6267	17.4868	17.3487	17.2088	17.0707	16.9308
Dominican Republic	0	0	0	0	0	0	0	340.935	96.9017	160.429	191.223	189.841	188.457	187.074	185.691	184.308	182.8	181.293	179.784	178.277	176.769
Ecuador	0	0	0	0	0	0	0	570.916	235.399	312.859	311.854	310.812	309.77	308.727	307.683	306.64	305.462	304.282	303.101	301.92	300.742
Egypt	0	0	0	0	0	0	0	0	0	0	0	0	0	0	0	0	0	0	0	0	0
El Salvador	0	0	0	0	0	0	0	181.459	50.7933	83.3465	98.445	96.9035	95.361	93.8185	92.276	90.7335	89.5077	88.281	87.0552	85.8294	84.6026
Equatorial Guinea	0	0	0	0	0	0	0	0	0	0	0	0	0	0	0	0	0	0	0	0	0
Eritrea	0	0	0	0	295.953	130.478	176.014	178.058	180.103	182.147	184.19	186.566	188.943	191.321	193.699	196.077	197.715	199.357	200.996	202.636	204.276
Ethiopia	0	2875.06	3651.04	2181.12	3073.91	3536.3	3545.47	3554.64	3563.81	3572.98	3582.15	3586.92	3591.7	3596.46	3601.23	3606	3604.06	3602.12	3600.17	3598.23	3596.29
Fiji	0	0	0	0	0	0	0	30.6099	8.65315	14.3676	17.176	17.1109	17.048	16.9828	16.9199	16.8548	16.7311	16.6097	16.486	16.3624	16.2376
Gabon	0	0	0	0	0	0	0	0	0	0	0	0	0	0	0	0	0	0	0	0	0
Gambia	0	0	162.867	88.1706	89.4975	90.8233	92.0591	93.2928	94.5286	95.7634	96.9992	98.088	99.1768	100.268	101.357	102.445	103.271	104.095	104.919	105.745	106.569
Georgia	0	0	0	0	0	0	0	0	85.4678	22.0505	36.2073	43.4192	43.3865	43.357	43.3275	43.2969	43.5033	43.7087	43.9174	44.1228	44.3315
Ghana	0	0	0	1460.31	358.854	601.414	848.694	977.607	985.281	992.952	1000.63	1010.43	1020.23	1030.04	1039.84	1049.65	1058.86	1068.08	1077.3	1086.52	1095.73
Grenada	0	0	0	0	0	0	0	0	0	2.80699	0.704778	1.15997	1.37436	1.35872	1.34113	1.32549	1.32451	1.32353	1.32158	1.32256	1.32158
Guatemala	0	0	0	0	0	0	0	674.481	156.951	261.416	365.744	416.902	415.813	414.722	413.633	412.543	411.292	410.039	408.789	407.537	406.287
Guinea	0	0	0	0	0	0	0	0	0	0	0	0	0	0	0	0	0	0	0	0	0
Guinea-Bissau	0	0	0	0	0	74.5275	18.9358	31.8106	44.8862	51.7	52.1016	52.6594	53.2188	53.7782	54.3376	54.8954	55.4844	56.0726	56.6616	57.2491	57.8388
Guyana	0	0	0	0	0	0	0	27.9142	7.91998	13.0453	15.4688	15.2809	15.0954	14.9075	14.7219	14.533	14.3645	14.1971	14.0286	13.8624	13.6939
Haiti	0	0	0	0	0	0	0	0	0	437.044	206.361	205.122	203.884	202.646	201.408	200.17	198.824	197.477	196.13	194.783	193.436
Honduras	0	0	0	0	0	0	0	389.982	162.105	215.078	214.014	212.3	210.582	208.867	207.149	205.433	203.792	202.149	200.506	198.863	197.219
India	0	0	0	23327	30530.5	20185.3	24113.4	24004.6	23895.7	23786.8	23677.9	23481.4	23284.9	23088.4	22891.9	22695.4	22478.9	22262.4	22045.9	21829.4	21612.9
Indonesia	0	0	0	0	0	0	4375.64	5420.3	2926.63	4081.69	4646.97	4636.5	4626.02	4615.54	4605.07	4594.6	4580.03	4565.45	4550.88	4536.31	4521.74
Iran	0	0	0	0	0	0	0	0	0	0	0	0	0	0	0	0	0	0	0	0	0
Iraq	0	0	0	0	0	0	0	0	2155.89	710.065	1201.32	1464.31	1487.03	1509.75	1532.48	1555.2	1577.71	1600.23	1622.74	1645.26	1667.78
Jamaica	0	0	0	0	0	0	0	0	93.4501	40.7273	39.7462	38.869	37.9917	37.1122	36.236	35.3588	34.6989	34.0412	33.3824	32.7226	32.0649
Jordan	0	0	0	0	0	0	0	0	0	405.704	119.897	199.963	240.119	240.279	240.441	240.601	241.424	242.246	243.068	243.891	244.713
Kazakhstan	0	0	0	0	0	0	0	0	693.341	259.644	342.875	345.841	348.808	351.775	354.741	357.708	363.152	368.597	374.042	379.489	384.934
Kenya	0	1836.17	457.849	771.735	1092.54	1262.47	1276.48	1290.5	1304.52	1318.54	1332.56	1343.42	1354.28	1365.14	1376	1386.86	1393.74	1400.61	1407.49	1414.37	1421.24
Kiribati	0	0	0	0	5.93707	2.92305	2.9128	2.90255	2.89417	2.88392	2.87368	2.87647	2.87927	2.88392	2.88672	2.88951	2.92491	2.95938	2.99477	3.03203	3.0665
Korea, DPR	0	0	0	0	0	0	0	0	0	0	0	0	0	0	0	0	0	0	0	0	0
Kyrgyzstan	0	0	0	0	0	0	0	0	0	0	0	0	0	0	0	0	0	0	0	0	0
Lao, PDR	0	0	0	241.088	69.7198	115.212	137.053	135.851	134.648	133.446	132.244	131.115	129.987	128.858	127.73	126.602	125.489	124.375	123.262	122.151	121.037
Lebanon	0	0	0	0	0	0	0	0	0	130.967	54.5763	70.1626	67.5568	64.9521	62.3463	59.7405	58.1205	56.5016	54.8837	53.2637	51.6448
Lesotho	0	0	0	0	0	0	0	0	0	0	0	0	0	0	0	0	0	0	0	0	0
Liberia	232.426	60.7432	102.942	146.503	170.157	172.882	175.548	178.213	180.88	183.545	186.21	188.589	190.966	193.343	195.722	198.099	200.228	202.356	204.483	206.613	208.74
Libya	0	0	0	0	0	0	0	256.87	112.45	110.939	109.43	108.898	108.367	107.835	107.305	106.775	107.004	107.232	107.457	107.686	107.914
Madagascar	0	0	0	1648.37	879.426	894.615	907.078	919.539	932.001	944.462	956.925	967.181	977.433	987.688	997.943	1008.2	1018.65	1029.1	1039.55	1050	1060.45
Malawi	0	1047	499.047	677.129	688.863	700.595	711.199	721.801	732.404	743.007	753.607	762.435	771.26	780.085	788.91	797.736	806.208	814.681	823.155	831.628	840.101
Malaysia	0	0	0	0	1032.86	444.09	586.039	579.961	573.88	567.801	561.721	553.612	545.506	537.398	529.291	521.183	516.226	511.269	506.311	501.354	496.397
Maldives	0	0	0	0	0	0	0	0	0	0	0	0	0	0	0	0	0	0	0	0	0
Mali	0	0	0	0	1098.86	537.368	731.263	746.037	760.81	775.584	790.358	803.252	816.146	829.041	841.935	854.831	865.178	875.526	885.874	896.22	906.569
Mauritania	0	0	237.503	112.041	151.432	153.473	155.507	157.539	159.571	161.605	163.637	165.76	167.884	170.007	172.131	174.255	176.39	178.525	180.662	182.797	184.932
Mauritius	0	0	0	0	0	0	0	0	22.6016	5.12006	8.54495	11.851	13.416	13.2891	13.1612	13.0332	12.8367	12.6372	12.4376	12.2411	12.0415
Mexico	0	0	0	0	0	0	0	4042.62	869.496	1435.06	1989.34	2254.98	2236.44	2217.89	2199.34	2180.79	2165.3	2149.8	2134.31	2118.81	2103.32
Micronesia	0	0	3.39194	0.823636	1.38037	1.94323	2.21209	2.20598	2.19724	2.18937	2.18063	2.14742	2.11508	2.08012	2.04691	2.01195	1.97437	1.93591	1.89571	1.85812	1.81792
Mongolia	0	0	0	0	0	0	0	0	0	146.869	63.8505	63.838	63.8254	63.8141	63.8038	63.7913	64.4641	65.137	65.8099	66.4816	67.1544
Montenegro	0	0	0	0	0	0	0	0	0	0	0	0	0	0	0	0	0	0	0	0	0
Morocco	0	0	0	0	0	0	0	1325.03	523.349	691.085	684.375	680.52	676.664	672.808	668.952	665.096	663.584	662.071	660.555	659.043	657.528
Mozambique	0	0	0	0	2040.43	705.255	1197.97	1464.62	1491.68	1518.74	1545.79	1570.58	1595.37	1620.15	1644.94	1669.72	1690.72	1711.71	1732.71	1753.71	1774.7
Myanmar	0	0	0	0	0	0	1413.35	321.024	534.049	746.285	851.314	845.33	839.348	833.364	827.382	821.398	813.661	805.922	798.185	790.448	782.709
Namibia	0	0	0	0	114.63	35.7535	59.7212	71.8208	71.9772	72.1327	72.2891	72.5227	72.7563	72.9899	73.2255	73.4591	73.7739	74.0886	74.4024	74.7172	75.0329
Nepal	0	1244.62	571.625	568.852	566.078	563.302	556.156	549.01	541.864	534.719	527.572	517.931	508.287	498.646	489.005	479.364	472.132	464.899	457.669	450.437	443.207
Nicaragua	0	0	0	0	0	0	0	0	0	0	0	0	0	0	0	0	0	0	0	0	0
Niger	0	0	0	2158.56	1258.26	1298.21	1341.5	1384.79	1428.08	1471.37	1514.66	1560.21	1605.77	1651.32	1696.87	1742.43	1789.34	1836.25	1883.17	1930.08	1976.99
Nigeria	0	0	0	4486.95	5952.85	3714.73	3778.15	3841.58	3905	3968.42	4031.84	4095.41	4158.97	4222.53	4286.1	4349.66	4408.09	4466.51	4524.94	4583.36	4641.79
Pakistan	4027.92	5355.08	3718.3	4445.88	4429.81	4413.74	4401.5	4389.25	4377.01	4364.77	4352.52	4364.96	4377.4	4389.85	4402.28	4414.73	4437.65	4460.57	4483.5	4506.42	4529.35
Panama	0	0	0	0	0	0	0	145.74	33.3297	55.5766	77.8471	88.885	88.803	88.7199	88.6379	88.5571	88.3783	88.203	88.0243	87.8489	87.6702
Papua New Guinea	0	0	179.029	80.193	107.957	108.991	109.885	110.78	111.674	112.569	113.464	114.209	114.955	115.699	116.444	117.189	117.718	118.247	118.776	119.306	119.834
Paraguay	0	0	0	0	0	0	0	224.085	92.4766	122.458	121.616	120.74	119.864	118.988	118.114	117.238	116.602	115.966	115.328	114.691	114.055
Peru	0	0	0	0	0	0	0	940.057	267.585	442.975	527.968	525.06	522.153	519.244	516.338	513.429	511.136	508.841	506.545	504.25	501.953
Philippines	0	0	3894.71	925.335	1546.2	2170.24	2483.7	2487.12	2490.55	2493.97	2497.39	2498.5	2499.62	2500.73	2501.84	2502.95	2500.51	2498.08	2495.64	2493.2	2490.77
Republic of Moldova	0	0	0	0	0	0	0	0	0	0	0	0	0	0	0	0	0	0	0	0	0
Romania	0	0	0	0	0	0	0	0	0	0	0	0	0	0	0	0	0	0	0	0	0
Russian Federation	0	0	0	0	0	0	0	0	0	0	0	0	0	0	0	0	0	0	0	0	0
Rwanda	0	0	711.765	310.638	415.082	415.982	419.241	422.503	425.764	429.026	432.285	436.353	440.421	444.49	448.558	452.625	454.603	456.578	458.557	460.532	462.508
Saint Lucia	0	0	0	0	0	0	0	0	0	3.58564	1.39044	1.82491	1.7969	1.76788	1.73887	1.71086	1.68484	1.65883	1.63482	1.6088	1.58279
Samoa	0	0	0	0	0	0	7.08824	2.09438	3.5144	4.24304	4.27156	4.31204	4.35252	4.39208	4.43256	4.47304	4.47212	4.47028	4.46752	4.46752	4.46568
Sao Tome and Principe	0	0	11.0025	3.54695	5.9823	7.26363	7.35989	7.45304	7.54722	7.64348	7.73663	7.81218	7.88877	7.96432	8.03988	8.11543	8.1734	8.22825	8.28517	8.34003	8.39696
Senegal	0	940.976	439.285	593.03	600.348	607.665	616.593	625.521	634.449	643.377	652.305	662.723	673.141	683.561	693.979	704.397	714.75	725.103	735.455	745.809	756.162
Serbia	0	0	0	0	0	0	0	0	0	0	0	0	0	0	0	0	0	0	0	0	0
Sierra Leone	0	0	0	380.217	172.719	231.702	232.805	233.909	235.012	236.116	237.219	237.791	238.362	238.933	239.506	240.077	240.311	240.548	240.784	241.018	241.254
Solomon Islands	0	0	0	28.9392	12.5824	16.8973	17.0644	17.2305	17.3967	17.5638	17.73	17.8758	18.0227	18.1705	18.3183	18.4651	18.5472	18.6303	18.7143	18.7964	18.8785
Somalia	0	0	0	0	0	0	0	0	0	0	0	0	0	0	0	0	0	0	0	0	0
South Africa	0	0	0	0	0	0	1765.87	509.075	844.294	1008.15	1003.15	1000.14	997.12	994.101	991.084	988.065	986.479	984.891	983.305	981.719	980.132
South Sudan	0	0	0	0	0	0	0	0	0	0	0	0	0	0	0	0	0	0	0	0	0
Sri Lanka	0	0	0	0	0	0	571.169	156.519	259.249	309.16	307.219	306.836	306.451	306.068	305.683	305.298	303.468	301.638	299.808	297.976	296.147
St Vincent & the Grenadines	0	0	0	0	0	0	0	0	0	2.87949	0.775319	1.27797	1.51762	1.50282	1.48574	1.4698	1.45614	1.44476	1.43337	1.42085	1.40946
Sudan	0	0	0	0	0	0	2184.49	561.602	949.87	1349.23	1564.16	1582.97	1601.78	1620.58	1639.39	1658.2	1672.7	1687.21	1701.72	1716.22	1730.73
Suriname	0	0	0	0	0	0	0	0	0	17.627	3.86102	6.38624	8.87143	10.0585	9.97926	9.90118	9.82755	9.75282	9.67808	9.60445	9.52972
Swaziland	0	0	0	0	62.8243	18.9506	31.4752	37.6372	37.5051	37.3741	37.2411	37.2308	37.2186	37.2063	37.193	37.1807	37.2196	37.2585	37.2974	37.3363	37.3762
Syrian Arab Republic	0	0	0	0	0	0	0	0	0	0	0	0	0	0	0	0	0	0	0	0	0
Tajikistan	0	0	0	0	0	0	0	0	0	0	0	0	0	0	0	0	0	0	0	0	0
Tanzania	0	2129.23	2909.34	2202.28	2696.37	2750	2809.81	2869.62	2929.43	2989.24	3049.05	3109.21	3169.36	3229.52	3289.68	3349.83	3405.6	3461.38	3517.15	3572.93	3628.7
TFYR Macedonia	0	0	0	0	0	0	0	0	0	0	0	0	0	0	0	0	0	0	0	0	0
Thailand	0	0	0	0	1645.85	708.766	709.29	709.815	710.339	710.865	711.389	708.065	704.737	701.412	698.086	694.761	688.369	681.979	675.586	669.195	662.803
Timor-Leste	0	0	0	0	0	0	0	0	0	0	0	0	0	0	0	0	0	0	0	0	0
Togo	0	0	0	0	433.496	142.549	241.2	293.78	298.122	302.462	306.801	310.741	314.682	318.619	322.56	326.5	329.758	333.016	336.276	339.535	342.793
Tonga	0	0	0	0	0	0	0	0	0	0	0	0	0	0	0	0	0	0	0	0	0
Tunisia	0	0	0	0	0	0	0	0	0	0	0	0	0	0	0	0	0	0	0	0	0
Turkey	0	0	0	0	0	0	0	0	2298.95	494.218	816.393	1136.99	1292.61	1285.8	1278.98	1272.18	1264.35	1256.53	1248.7	1240.88	1233.06
Turkmenistan	0	0	0	0	0	0	0	0	0	251.067	96.7893	129.705	130.356	131.009	131.661	132.314	133.965	135.614	137.266	138.916	140.565
Uganda	0	0	0	2537.64	691.809	1176.18	1678.6	1954.91	1991.42	2027.93	2064.44	2097.68	2130.94	2164.18	2197.43	2230.68	2260.31	2289.94	2319.56	2349.19	2378.81
Ukraine	0	0	0	0	0	0	0	0	0	0	0	0	0	0	0	0	0	0	0	0	0
Uzbekistan	0	0	0	0	0	0	0	0	1108.82	227.87	374.253	524.108	599.157	599.334	599.509	599.686	602.04	604.393	606.748	609.102	611.455
Vanuatu	0	0	0	0	0	0	12.1493	5.39166	7.23764	7.2864	7.33516	7.38576	7.4382	7.4888	7.5394	7.59184	7.63048	7.66912	7.70776	7.7464	7.78504
Venezuela	0	0	0	0	0	0	0	1236.72	575.698	573.28	570.862	568.025	565.189	562.35	559.514	556.677	553.963	551.249	548.532	545.818	543.103
Viet Nam	0	0	0	0	0	0	0	0	0	0	0	0	0	0	0	0	0	0	0	0	0
Yemen	0	0	0	0	0	0	0	1257.26	538.709	718.181	718.085	717.817	717.549	717.28	717.012	716.744	715.294	713.844	712.395	710.945	709.494
Zambia	0	0	1063	288.74	491.814	703.355	820.338	836.842	853.348	869.852	886.355	902.076	917.796	933.516	949.236	964.956	980.737	996.519	1012.3	1028.08	1043.86
Zimbabwe	816.1	198.088	330.545	463.32	530.146	530.782	533.98	537.181	540.379	543.579	546.778	551.482	556.187	560.889	565.594	570.299	573.196	576.092	578.99	581.888	584.786
Results by year (in thousands) by country for scenario in which 25% of popuation age 1-15 is targeted in campaigns
	2020	2021	2022	2023	2024	2025	2026	2027	2028	2029	2030	2031	2032	2033	2034	2035	2036	2037	2038	2039	2040
Afghanistan	0	0	0	0	0	4210.75	1006.98	1009.11	1011.24	1013.37	1015.5	1014.98	1014.47	1013.96	1013.45	1012.93	1009.5	1006.07	1002.64	999.205	995.774
Albania	0	0	0	0	0	0	0	0	142.041	17.2158	28.29	33.1708	32.3925	31.6152	30.838	30.0597	29.4139	28.768	28.1222	27.4764	26.8305
Algeria	0	0	0	0	0	0	0	0	0	0	0	0	0	0	0	0	0	0	0	0	0
Angola	0	0	3566.01	803.899	1096.66	1121.46	1148.11	1174.76	1201.41	1228.06	1254.71	1280.96	1307.22	1333.48	1359.73	1385.99	1411.22	1436.46	1461.7	1486.94	1512.18
Argentina	0	0	0	0	0	0	0	2937.62	278.939	463.978	648.28	739.189	737.486	735.783	734.08	732.377	730.564	728.751	726.936	725.123	723.311
Armenia	0	0	0	0	0	0	0	151.148	15.7436	25.6404	30.0476	29.8632	29.6788	29.4945	29.3112	29.1268	29.3145	29.5033	29.691	29.882	30.0696
Azerbaijan	0	0	0	0	0	0	0	0	0	642.549	70.029	117.574	142.124	143.157	144.192	145.225	145.906	146.587	147.266	147.945	148.624
Bangladesh	0	13870.9	3054.5	3025.05	2995.6	2966.16	2933.45	2900.74	2868.04	2835.33	2802.62	2768.96	2735.31	2701.65	2668	2634.34	2605.83	2577.32	2548.81	2520.3	2491.79
Belarus	0	0	0	0	0	0	0	0	0	0	0	0	0	0	0	0	0	0	0	0	0
Belize	0	0	0	0	0	0	0	0	0	38.4464	8.91549	8.86995	8.82752	8.78198	8.73954	8.69607	8.66812	8.64536	8.61741	8.59257	8.56669
Benin	0	0	0	0	1244.04	185.072	313.435	382.098	388.075	394.051	400.029	405.756	411.484	417.211	422.938	428.667	434.149	439.632	445.114	450.596	456.079
Bhutan	0	0	0	0	67.1042	14.7413	14.5294	14.3152	14.101	13.8891	13.6749	13.5009	13.3235	13.1495	12.9755	12.8015	12.6966	12.5951	12.4903	12.3865	12.2839
Bolivia	0	0	0	0	0	0	0	906.428	118.62	197.629	237.066	236.507	235.948	235.389	234.83	234.271	233.566	232.863	232.158	231.455	230.748
Bosnia and Herzegovina	0	0	0	0	0	0	0	0	0	0	0	0	0	0	0	0	0	0	0	0	0
Botswana	0	0	163.365	15.932	26.4143	36.7832	41.8289	41.6216	41.4142	41.2052	40.9978	40.9307	40.8635	40.7963	40.7292	40.6629	40.6797	40.6981	40.7174	40.7359	40.7527
Brazil	0	0	0	0	0	0	0	12263.7	1438.68	2373.01	2817.85	2793.86	2769.86	2745.86	2721.87	2697.87	2676.47	2655.07	2633.67	2612.26	2590.86
Bulgaria	0	0	0	0	0	0	0	0	0	0	0	0	0	0	0	0	0	0	0	0	0
Burkina Faso	0	0	2672.72	581.125	788.23	801.629	815.914	830.196	844.478	858.762	873.046	886.484	899.921	913.358	926.798	940.235	952.278	964.323	976.365	988.407	1000.45
Burundi	0	0	0	0	1825.76	489.709	495.615	501.521	507.425	513.331	519.235	529.424	539.617	549.808	559.998	570.189	582.714	595.24	607.768	620.293	632.819
Cambodia	0	0	0	0	0	0	1592.1	285.213	377.837	375.391	372.944	373.074	373.203	373.332	373.46	373.59	373.772	373.953	374.137	374.318	374.5
Cameroon	0	0	2949.96	768.329	778.141	787.952	798.338	808.722	819.109	829.493	839.88	850.996	862.115	873.233	884.352	895.471	905.491	915.513	925.533	935.556	945.578
Cape Verde	0	0	0	0	0	0	46.7909	5.79462	9.56302	11.362	11.2517	11.1424	11.0364	10.9283	10.8212	10.7131	10.6322	10.5492	10.4672	10.3842	10.3034
Central African Republic	0	0	332.997	70.2308	95.6369	97.6321	99.2128	100.792	102.371	103.951	105.53	106.267	107.006	107.743	108.48	109.217	109.305	109.393	109.481	109.567	109.655
Chad	0	0	0	0	1609.09	186.972	316.326	449.443	521.179	528.709	536.239	542.863	549.489	556.115	562.742	569.368	575.337	581.307	587.276	593.245	599.213
China	0	0	0	0	0	0	0	0	0	0	0	0	0	0	0	0	0	0	0	0	0
Colombia	0	0	0	0	0	0	0	3227.05	695.413	689.308	683.205	677.559	671.914	666.267	660.624	654.979	649.916	644.853	639.792	634.729	629.665
Comoros	0	0	0	0	0	0	0	0	0	0	0	0	0	0	0	0	0	0	0	0	0
Congo	0	0	0	0	635.439	133.498	182.115	186.232	190.346	194.463	198.58	202.701	206.824	210.945	215.066	219.189	222.36	225.534	228.707	231.881	235.054
Congo, DR	0	0	0	6409.37	7270.2	2428.61	3466.29	4037.19	4112.9	4188.6	4264.31	4335.19	4406.07	4476.95	4547.83	4618.71	4679.37	4740.02	4800.68	4861.34	4921.99
Costa Rica	0	0	0	0	0	0	0	0	295.859	51.4677	68.0682	67.5847	67.1022	66.6187	66.1351	65.6516	65.2497	64.8456	64.4449	64.0408	63.639
Côte d'Ivoire	0	0	0	0	0	0	3875.95	1032.25	1047.86	1063.47	1079.09	1096.05	1113.01	1129.96	1146.92	1163.88	1180.88	1197.88	1214.87	1231.87	1248.86
Croatia	0	0	0	0	0	0	0	0	0	0	0	0	0	0	0	0	0	0	0	0	0
Cuba	0	0	0	0	0	0	0	0	0	0	0	0	0	0	0	0	0	0	0	0	0
Djibouti	0	0	0	0	73.7328	14.0261	18.6224	18.5434	18.4644	18.3853	18.3072	18.1709	18.0346	17.8984	17.763	17.6267	17.4868	17.3487	17.2088	17.0707	16.9308
Dominican Republic	0	0	0	0	0	0	0	792.961	96.9017	160.429	191.223	189.841	188.457	187.074	185.691	184.308	182.8	181.293	179.784	178.277	176.769
Ecuador	0	0	0	0	0	0	0	1283.55	235.399	312.859	311.854	310.812	309.77	308.727	307.683	306.64	305.462	304.282	303.101	301.92	300.742
Egypt	0	0	0	0	0	0	0	0	0	0	0	0	0	0	0	0	0	0	0	0	0
El Salvador	0	0	0	0	0	0	0	422.253	50.7933	83.3465	98.445	96.9035	95.361	93.8185	92.276	90.7335	89.5077	88.281	87.0552	85.8294	84.6026
Equatorial Guinea	0	0	0	0	0	0	0	0	0	0	0	0	0	0	0	0	0	0	0	0	0
Eritrea	0	0	0	0	661.055	130.478	176.014	178.058	180.103	182.147	184.19	186.566	188.943	191.321	193.699	196.077	197.715	199.357	200.996	202.636	204.276
Ethiopia	0	6401.69	7177.66	2181.12	3073.91	3536.3	3545.47	3554.64	3563.81	3572.98	3582.15	3586.92	3591.7	3596.46	3601.23	3606	3604.06	3602.12	3600.17	3598.23	3596.29
Fiji	0	0	0	0	0	0	0	71.237	8.65315	14.3676	17.176	17.1109	17.048	16.9828	16.9199	16.8548	16.7311	16.6097	16.486	16.3624	16.2376
Gabon	0	0	0	0	0	0	0	0	0	0	0	0	0	0	0	0	0	0	0	0	0
Gambia	0	0	327.875	88.1706	89.4975	90.8233	92.0591	93.2928	94.5286	95.7634	96.9992	98.088	99.1768	100.268	101.357	102.445	103.271	104.095	104.919	105.745	106.569
Georgia	0	0	0	0	0	0	0	0	200.049	22.0505	36.2073	43.4192	43.3865	43.357	43.3275	43.2969	43.5033	43.7087	43.9174	44.1228	44.3315
Ghana	0	0	0	3433.55	358.854	601.414	848.694	977.607	985.281	992.952	1000.63	1010.43	1020.23	1030.04	1039.84	1049.65	1058.86	1068.08	1077.3	1086.52	1095.73
Grenada	0	0	0	0	0	0	0	0	0	6.57628	0.704778	1.15997	1.37436	1.35872	1.34113	1.32549	1.32451	1.32353	1.32158	1.32256	1.32158
Guatemala	0	0	0	0	0	0	0	1590.61	156.951	261.416	365.744	416.902	415.813	414.722	413.633	412.543	411.292	410.039	408.789	407.537	406.287
Guinea	0	0	0	0	0	0	0	0	0	0	0	0	0	0	0	0	0	0	0	0	0
Guinea-Bissau	0	0	0	0	0	174.884	18.9358	31.8106	44.8862	51.7	52.1016	52.6594	53.2188	53.7782	54.3376	54.8954	55.4844	56.0726	56.6616	57.2491	57.8388
Guyana	0	0	0	0	0	0	0	64.9082	7.91998	13.0453	15.4688	15.2809	15.0954	14.9075	14.7219	14.533	14.3645	14.1971	14.0286	13.8624	13.6939
Haiti	0	0	0	0	0	0	0	0	0	903.123	206.361	205.122	203.884	202.646	201.408	200.17	198.824	197.477	196.13	194.783	193.436
Honduras	0	0	0	0	0	0	0	875.798	162.105	215.078	214.014	212.3	210.582	208.867	207.149	205.433	203.792	202.149	200.506	198.863	197.219
India	0	0	0	50899.5	58103.1	20185.3	24113.4	24004.6	23895.7	23786.8	23677.9	23481.4	23284.9	23088.4	22891.9	22695.4	22478.9	22262.4	22045.9	21829.4	21612.9
Indonesia	0	0	0	0	0	0	9862.1	10906.8	2926.63	4081.69	4646.97	4636.5	4626.02	4615.54	4605.07	4594.6	4580.03	4565.45	4550.88	4536.31	4521.74
Iran	0	0	0	0	0	0	0	0	0	0	0	0	0	0	0	0	0	0	0	0	0
Iraq	0	0	0	0	0	0	0	0	4964.03	710.065	1201.32	1464.31	1487.03	1509.75	1532.48	1555.2	1577.71	1600.23	1622.74	1645.26	1667.78
Jamaica	0	0	0	0	0	0	0	0	195.547	40.7273	39.7462	38.869	37.9917	37.1122	36.236	35.3588	34.6989	34.0412	33.3824	32.7226	32.0649
Jordan	0	0	0	0	0	0	0	0	0	940.802	119.897	199.963	240.119	240.279	240.441	240.601	241.424	242.246	243.068	243.891	244.713
Kazakhstan	0	0	0	0	0	0	0	0	1573.8	259.644	342.875	345.841	348.808	351.775	354.741	357.708	363.152	368.597	374.042	379.489	384.934
Kenya	0	4314.89	457.849	771.735	1092.54	1262.47	1276.48	1290.5	1304.52	1318.54	1332.56	1343.42	1354.28	1365.14	1376	1386.86	1393.74	1400.61	1407.49	1414.37	1421.24
Kiribati	0	0	0	0	12.1755	2.92305	2.9128	2.90255	2.89417	2.88392	2.87368	2.87647	2.87927	2.88392	2.88672	2.88951	2.92491	2.95938	2.99477	3.03203	3.0665
Korea, DPR	0	0	0	0	0	0	0	0	0	0	0	0	0	0	0	0	0	0	0	0	0
Kyrgyzstan	0	0	0	0	0	0	0	0	0	0	0	0	0	0	0	0	0	0	0	0	0
Lao, PDR	0	0	0	559.923	69.7198	115.212	137.053	135.851	134.648	133.446	132.244	131.115	129.987	128.858	127.73	126.602	125.489	124.375	123.262	122.151	121.037
Lebanon	0	0	0	0	0	0	0	0	0	293.048	54.5763	70.1626	67.5568	64.9521	62.3463	59.7405	58.1205	56.5016	54.8837	53.2637	51.6448
Lesotho	0	0	0	0	0	0	0	0	0	0	0	0	0	0	0	0	0	0	0	0	0
Liberia	544.712	60.7432	102.942	146.503	170.157	172.882	175.548	178.213	180.88	183.545	186.21	188.589	190.966	193.343	195.722	198.099	200.228	202.356	204.483	206.613	208.74
Libya	0	0	0	0	0	0	0	538.123	112.45	110.939	109.43	108.898	108.367	107.835	107.305	106.775	107.004	107.232	107.457	107.686	107.914
Madagascar	0	0	0	3331.83	879.426	894.615	907.078	919.539	932.001	944.462	956.925	967.181	977.433	987.688	997.943	1008.2	1018.65	1029.1	1039.55	1050	1060.45
Malawi	0	2319.08	499.047	677.129	688.863	700.595	711.199	721.801	732.404	743.007	753.607	762.435	771.26	780.085	788.91	797.736	806.208	814.681	823.155	831.628	840.101
Malaysia	0	0	0	0	2312.22	444.09	586.039	579.961	573.88	567.801	561.721	553.612	545.506	537.398	529.291	521.183	516.226	511.269	506.311	501.354	496.397
Maldives	0	0	0	0	0	0	0	0	0	0	0	0	0	0	0	0	0	0	0	0	0
Mali	0	0	0	0	2426.55	537.368	731.263	746.037	760.81	775.584	790.358	803.252	816.146	829.041	841.935	854.831	865.178	875.526	885.874	896.22	906.569
Mauritania	0	0	526.493	112.041	151.432	153.473	155.507	157.539	159.571	161.605	163.637	165.76	167.884	170.007	172.131	174.255	176.39	178.525	180.662	182.797	184.932
Mauritius	0	0	0	0	0	0	0	0	53.3913	5.12006	8.54495	11.851	13.416	13.2891	13.1612	13.0332	12.8367	12.6372	12.4376	12.2411	12.0415
Mexico	0	0	0	0	0	0	0	9572.14	869.496	1435.06	1989.34	2254.98	2236.44	2217.89	2199.34	2180.79	2165.3	2149.8	2134.31	2118.81	2103.32
Micronesia	0	0	7.98109	0.823636	1.38037	1.94323	2.21209	2.20598	2.19724	2.18937	2.18063	2.14742	2.11508	2.08012	2.04691	2.01195	1.97437	1.93591	1.89571	1.85812	1.81792
Mongolia	0	0	0	0	0	0	0	0	0	308.115	63.8505	63.838	63.8254	63.8141	63.8038	63.7913	64.4641	65.137	65.8099	66.4816	67.1544
Montenegro	0	0	0	0	0	0	0	0	0	0	0	0	0	0	0	0	0	0	0	0	0
Morocco	0	0	0	0	0	0	0	2990.96	523.349	691.085	684.375	680.52	676.664	672.808	668.952	665.096	663.584	662.071	660.555	659.043	657.528
Mozambique	0	0	0	0	4680.18	705.255	1197.97	1464.62	1491.68	1518.74	1545.79	1570.58	1595.37	1620.15	1644.94	1669.72	1690.72	1711.71	1732.71	1753.71	1774.7
Myanmar	0	0	0	0	0	0	3337.6	321.024	534.049	746.285	851.314	845.33	839.348	833.364	827.382	821.398	813.661	805.922	798.185	790.448	782.709
Namibia	0	0	0	0	264.898	35.7535	59.7212	71.8208	71.9772	72.1327	72.2891	72.5227	72.7563	72.9899	73.2255	73.4591	73.7739	74.0886	74.4024	74.7172	75.0329
Nepal	0	2587.1	571.625	568.852	566.078	563.302	556.156	549.01	541.864	534.719	527.572	517.931	508.287	498.646	489.005	479.364	472.132	464.899	457.669	450.437	443.207
Nicaragua	0	0	0	0	0	0	0	0	0	0	0	0	0	0	0	0	0	0	0	0	0
Niger	0	0	0	4284.03	1258.26	1298.21	1341.5	1384.79	1428.08	1471.37	1514.66	1560.21	1605.77	1651.32	1696.87	1742.43	1789.34	1836.25	1883.17	1930.08	1976.99
Nigeria	0	0	0	7929.03	9394.93	3714.73	3778.15	3841.58	3905	3968.42	4031.84	4095.41	4158.97	4222.53	4286.1	4349.66	4408.09	4466.51	4524.94	4583.36	4641.79
Pakistan	8702.02	10029.2	3718.3	4445.88	4429.81	4413.74	4401.5	4389.25	4377.01	4364.77	4352.52	4364.96	4377.4	4389.85	4402.28	4414.73	4437.65	4460.57	4483.5	4506.42	4529.35
Panama	0	0	0	0	0	0	0	344.074	33.3297	55.5766	77.8471	88.885	88.803	88.7199	88.6379	88.5571	88.3783	88.203	88.0243	87.8489	87.6702
Papua New Guinea	0	0	399.23	80.193	107.957	108.991	109.885	110.78	111.674	112.569	113.464	114.209	114.955	115.699	116.444	117.189	117.718	118.247	118.776	119.306	119.834
Paraguay	0	0	0	0	0	0	0	503.537	92.4766	122.458	121.616	120.74	119.864	118.988	118.114	117.238	116.602	115.966	115.328	114.691	114.055
Peru	0	0	0	0	0	0	0	2186.17	267.585	442.975	527.968	525.06	522.153	519.244	516.338	513.429	511.136	508.841	506.545	504.25	501.953
Philippines	0	0	9174.99	925.335	1546.2	2170.24	2483.7	2487.12	2490.55	2493.97	2497.39	2498.5	2499.62	2500.73	2501.84	2502.95	2500.51	2498.08	2495.64	2493.2	2490.77
Republic of Moldova	0	0	0	0	0	0	0	0	0	0	0	0	0	0	0	0	0	0	0	0	0
Romania	0	0	0	0	0	0	0	0	0	0	0	0	0	0	0	0	0	0	0	0	0
Russian Federation	0	0	0	0	0	0	0	0	0	0	0	0	0	0	0	0	0	0	0	0	0
Rwanda	0	0	1590.74	310.638	415.082	415.982	419.241	422.503	425.764	429.026	432.285	436.353	440.421	444.49	448.558	452.625	454.603	456.578	458.557	460.532	462.508
Saint Lucia	0	0	0	0	0	0	0	0	0	8.1077	1.39044	1.82491	1.7969	1.76788	1.73887	1.71086	1.68484	1.65883	1.63482	1.6088	1.58279
Samoa	0	0	0	0	0	0	16.4539	2.09438	3.5144	4.24304	4.27156	4.31204	4.35252	4.39208	4.43256	4.47304	4.47212	4.47028	4.46752	4.46752	4.46568
Sao Tome and Principe	0	0	25.3731	3.54695	5.9823	7.26363	7.35989	7.45304	7.54722	7.64348	7.73663	7.81218	7.88877	7.96432	8.03988	8.11543	8.1734	8.22825	8.28517	8.34003	8.39696
Senegal	0	2088.39	439.285	593.03	600.348	607.665	616.593	625.521	634.449	643.377	652.305	662.723	673.141	683.561	693.979	704.397	714.75	725.103	735.455	745.809	756.162
Serbia	0	0	0	0	0	0	0	0	0	0	0	0	0	0	0	0	0	0	0	0	0
Sierra Leone	0	0	0	846.052	172.719	231.702	232.805	233.909	235.012	236.116	237.219	237.791	238.362	238.933	239.506	240.077	240.311	240.548	240.784	241.018	241.254
Solomon Islands	0	0	0	64.7451	12.5824	16.8973	17.0644	17.2305	17.3967	17.5638	17.73	17.8758	18.0227	18.1705	18.3183	18.4651	18.5472	18.6303	18.7143	18.7964	18.8785
Somalia	0	0	0	0	0	0	0	0	0	0	0	0	0	0	0	0	0	0	0	0	0
South Africa	0	0	0	0	0	0	4103.27	509.075	844.294	1008.15	1003.15	1000.14	997.12	994.101	991.084	988.065	986.479	984.891	983.305	981.719	980.132
South Sudan	0	0	0	0	0	0	0	0	0	0	0	0	0	0	0	0	0	0	0	0	0
Sri Lanka	0	0	0	0	0	0	1332.06	156.519	259.249	309.16	307.219	306.836	306.451	306.068	305.683	305.298	303.468	301.638	299.808	297.976	296.147
St Vincent & the Grenadines	0	0	0	0	0	0	0	0	0	6.7209	0.775319	1.27797	1.51762	1.50282	1.48574	1.4698	1.45614	1.44476	1.43337	1.42085	1.40946
Sudan	0	0	0	0	0	0	5124.44	561.602	949.87	1349.23	1564.16	1582.97	1601.78	1620.58	1639.39	1658.2	1672.7	1687.21	1701.72	1716.22	1730.73
Suriname	0	0	0	0	0	0	0	0	0	41.7006	3.86102	6.38624	8.87143	10.0585	9.97926	9.90118	9.82755	9.75282	9.67808	9.60445	9.52972
Swaziland	0	0	0	0	145.482	18.9506	31.4752	37.6372	37.5051	37.3741	37.2411	37.2308	37.2186	37.2063	37.193	37.1807	37.2196	37.2585	37.2974	37.3363	37.3762
Syrian Arab Republic	0	0	0	0	0	0	0	0	0	0	0	0	0	0	0	0	0	0	0	0	0
Tajikistan	0	0	0	0	0	0	0	0	0	0	0	0	0	0	0	0	0	0	0	0	0
Tanzania	0	4551.42	5331.53	2202.28	2696.37	2750	2809.81	2869.62	2929.43	2989.24	3049.05	3109.21	3169.36	3229.52	3289.68	3349.83	3405.6	3461.38	3517.15	3572.93	3628.7
TFYR Macedonia	0	0	0	0	0	0	0	0	0	0	0	0	0	0	0	0	0	0	0	0	0
Thailand	0	0	0	0	3462.17	708.766	709.29	709.815	710.339	710.865	711.389	708.065	704.737	701.412	698.086	694.761	688.369	681.979	675.586	669.195	662.803
Timor-Leste	0	0	0	0	0	0	0	0	0	0	0	0	0	0	0	0	0	0	0	0	0
Togo	0	0	0	0	998.076	142.549	241.2	293.78	298.122	302.462	306.801	310.741	314.682	318.619	322.56	326.5	329.758	333.016	336.276	339.535	342.793
Tonga	0	0	0	0	0	0	0	0	0	0	0	0	0	0	0	0	0	0	0	0	0
Tunisia	0	0	0	0	0	0	0	0	0	0	0	0	0	0	0	0	0	0	0	0	0
Turkey	0	0	0	0	0	0	0	0	5443.88	494.218	816.393	1136.99	1292.61	1285.8	1278.98	1272.18	1264.35	1256.53	1248.7	1240.88	1233.06
Turkmenistan	0	0	0	0	0	0	0	0	0	568.042	96.7893	129.705	130.356	131.009	131.661	132.314	133.965	135.614	137.266	138.916	140.565
Uganda	0	0	0	5931.45	691.809	1176.18	1678.6	1954.91	1991.42	2027.93	2064.44	2097.68	2130.94	2164.18	2197.43	2230.68	2260.31	2289.94	2319.56	2349.19	2378.81
Ukraine	0	0	0	0	0	0	0	0	0	0	0	0	0	0	0	0	0	0	0	0	0
Uzbekistan	0	0	0	0	0	0	0	0	2631.33	227.87	374.253	524.108	599.157	599.334	599.509	599.686	602.04	604.393	606.748	609.102	611.455
Vanuatu	0	0	0	0	0	0	27.1128	5.39166	7.23764	7.2864	7.33516	7.38576	7.4382	7.4888	7.5394	7.59184	7.63048	7.66912	7.70776	7.7464	7.78504
Venezuela	0	0	0	0	0	0	0	2563.96	575.698	573.28	570.862	568.025	565.189	562.35	559.514	556.677	553.963	551.249	548.532	545.818	543.103
Viet Nam	0	0	0	0	0	0	0	0	0	0	0	0	0	0	0	0	0	0	0	0	0
Yemen	0	0	0	0	0	0	0	2815.21	538.709	718.181	718.085	717.817	717.549	717.28	717.012	716.744	715.294	713.844	712.395	710.945	709.494
Zambia	0	0	2485.6	288.74	491.814	703.355	820.338	836.842	853.348	869.852	886.355	902.076	917.796	933.516	949.236	964.956	980.737	996.519	1012.3	1028.08	1043.86
Zimbabwe	1919.82	198.088	330.545	463.32	530.146	530.782	533.98	537.181	540.379	543.579	546.778	551.482	556.187	560.889	565.594	570.299	573.196	576.092	578.99	581.888	584.786
Results by year (in thousands) by country for scenario in which 50% of popuation age 1-15 is targeted in campaigns
	2020	2021	2022	2023	2024	2025	2026	2027	2028	2029	2030	2031	2032	2033	2034	2035	2036	2037	2038	2039	2040
Afghanistan	0	0	0	0	0	7809.84	1006.98	1009.11	1011.24	1013.37	1015.5	1014.98	1014.47	1013.96	1013.45	1012.93	1009.5	1006.07	1002.64	999.205	995.774
Albania	0	0	0	0	0	0	0	0	276.999	17.2158	28.29	33.1708	32.3925	31.6152	30.838	30.0597	29.4139	28.768	28.1222	27.4764	26.8305
Algeria	0	0	0	0	0	0	0	0	0	0	0	0	0	0	0	0	0	0	0	0	0
Angola	0	0	6813.35	803.899	1096.66	1121.46	1148.11	1174.76	1201.41	1228.06	1254.71	1280.96	1307.22	1333.48	1359.73	1385.99	1411.22	1436.46	1461.7	1486.94	1512.18
Argentina	0	0	0	0	0	0	0	5761.83	278.939	463.978	648.28	739.189	737.486	735.783	734.08	732.377	730.564	728.751	726.936	725.123	723.311
Armenia	0	0	0	0	0	0	0	295.761	15.7436	25.6404	30.0476	29.8632	29.6788	29.4945	29.3112	29.1268	29.3145	29.5033	29.691	29.882	30.0696
Azerbaijan	0	0	0	0	0	0	0	0	0	1256.32	70.029	117.574	142.124	143.157	144.192	145.225	145.906	146.587	147.266	147.945	148.624
Bangladesh	0	25864.7	3054.5	3025.05	2995.6	2966.16	2933.45	2900.74	2868.04	2835.33	2802.62	2768.96	2735.31	2701.65	2668	2634.34	2605.83	2577.32	2548.81	2520.3	2491.79
Belarus	0	0	0	0	0	0	0	0	0	0	0	0	0	0	0	0	0	0	0	0	0
Belize	0	0	0	0	0	0	0	0	0	71.4489	8.91549	8.86995	8.82752	8.78198	8.73954	8.69607	8.66812	8.64536	8.61741	8.59257	8.56669
Benin	0	0	0	0	2414.22	185.072	313.435	382.098	388.075	394.051	400.029	405.756	411.484	417.211	422.938	428.667	434.149	439.632	445.114	450.596	456.079
Bhutan	0	0	0	0	125.117	14.7413	14.5294	14.3152	14.101	13.8891	13.6749	13.5009	13.3235	13.1495	12.9755	12.8015	12.6966	12.5951	12.4903	12.3865	12.2839
Bolivia	0	0	0	0	0	0	0	1764.7	118.62	197.629	237.066	236.507	235.948	235.389	234.83	234.271	233.566	232.863	232.158	231.455	230.748
Bosnia and Herzegovina	0	0	0	0	0	0	0	0	0	0	0	0	0	0	0	0	0	0	0	0	0
Botswana	0	0	320.231	15.932	26.4143	36.7832	41.8289	41.6216	41.4142	41.2052	40.9978	40.9307	40.8635	40.7963	40.7292	40.6629	40.6797	40.6981	40.7174	40.7359	40.7527
Brazil	0	0	0	0	0	0	0	23937.4	1438.68	2373.01	2817.85	2793.86	2769.86	2745.86	2721.87	2697.87	2676.47	2655.07	2633.67	2612.26	2590.86
Bulgaria	0	0	0	0	0	0	0	0	0	0	0	0	0	0	0	0	0	0	0	0	0
Burkina Faso	0	0	5113.7	581.125	788.23	801.629	815.914	830.196	844.478	858.762	873.046	886.484	899.921	913.358	926.798	940.235	952.278	964.323	976.365	988.407	1000.45
Burundi	0	0	0	0	3357	489.709	495.615	501.521	507.425	513.331	519.235	529.424	539.617	549.808	559.998	570.189	582.714	595.24	607.768	620.293	632.819
Cambodia	0	0	0	0	0	0	3067.72	285.213	377.837	375.391	372.944	373.074	373.203	373.332	373.46	373.59	373.772	373.953	374.137	374.318	374.5
Cameroon	0	0	5438.22	768.329	778.141	787.952	798.338	808.722	819.109	829.493	839.88	850.996	862.115	873.233	884.352	895.471	905.491	915.513	925.533	935.556	945.578
Cape Verde	0	0	0	0	0	0	91.2073	5.79462	9.56302	11.362	11.2517	11.1424	11.0364	10.9283	10.8212	10.7131	10.6322	10.5492	10.4672	10.3842	10.3034
Central African Republic	0	0	638.102	70.2308	95.6369	97.6321	99.2128	100.792	102.371	103.951	105.53	106.267	107.006	107.743	108.48	109.217	109.305	109.393	109.481	109.567	109.655
Chad	0	0	0	0	3143.57	186.972	316.326	449.443	521.179	528.709	536.239	542.863	549.489	556.115	562.742	569.368	575.337	581.307	587.276	593.245	599.213
China	0	0	0	0	0	0	0	0	0	0	0	0	0	0	0	0	0	0	0	0	0
Colombia	0	0	0	0	0	0	0	6027.1	695.413	689.308	683.205	677.559	671.914	666.267	660.624	654.979	649.916	644.853	639.792	634.729	629.665
Comoros	0	0	0	0	0	0	0	0	0	0	0	0	0	0	0	0	0	0	0	0	0
Congo	0	0	0	0	1217.67	133.498	182.115	186.232	190.346	194.463	198.58	202.701	206.824	210.945	215.066	219.189	222.36	225.534	228.707	231.881	235.054
Congo, DR	0	0	0	12249.1	13109.9	2428.61	3466.29	4037.19	4112.9	4188.6	4264.31	4335.19	4406.07	4476.95	4547.83	4618.71	4679.37	4740.02	4800.68	4861.34	4921.99
Costa Rica	0	0	0	0	0	0	0	0	570.662	51.4677	68.0682	67.5847	67.1022	66.6187	66.1351	65.6516	65.2497	64.8456	64.4449	64.0408	63.639
Côte d'Ivoire	0	0	0	0	0	0	7133.07	1032.25	1047.86	1063.47	1079.09	1096.05	1113.01	1129.96	1146.92	1163.88	1180.88	1197.88	1214.87	1231.87	1248.86
Croatia	0	0	0	0	0	0	0	0	0	0	0	0	0	0	0	0	0	0	0	0	0
Cuba	0	0	0	0	0	0	0	0	0	0	0	0	0	0	0	0	0	0	0	0	0
Djibouti	0	0	0	0	141.771	14.0261	18.6224	18.5434	18.4644	18.3853	18.3072	18.1709	18.0346	17.8984	17.763	17.6267	17.4868	17.3487	17.2088	17.0707	16.9308
Dominican Republic	0	0	0	0	0	0	0	1546.34	96.9017	160.429	191.223	189.841	188.457	187.074	185.691	184.308	182.8	181.293	179.784	178.277	176.769
Ecuador	0	0	0	0	0	0	0	2471.26	235.399	312.859	311.854	310.812	309.77	308.727	307.683	306.64	305.462	304.282	303.101	301.92	300.742
Egypt	0	0	0	0	0	0	0	0	0	0	0	0	0	0	0	0	0	0	0	0	0
El Salvador	0	0	0	0	0	0	0	823.575	50.7933	83.3465	98.445	96.9035	95.361	93.8185	92.276	90.7335	89.5077	88.281	87.0552	85.8294	84.6026
Equatorial Guinea	0	0	0	0	0	0	0	0	0	0	0	0	0	0	0	0	0	0	0	0	0
Eritrea	0	0	0	0	1269.56	130.478	176.014	178.058	180.103	182.147	184.19	186.566	188.943	191.321	193.699	196.077	197.715	199.357	200.996	202.636	204.276
Ethiopia	0	12279.4	13055.4	2181.12	3073.91	3536.3	3545.47	3554.64	3563.81	3572.98	3582.15	3586.92	3591.7	3596.46	3601.23	3606	3604.06	3602.12	3600.17	3598.23	3596.29
Fiji	0	0	0	0	0	0	0	138.949	8.65315	14.3676	17.176	17.1109	17.048	16.9828	16.9199	16.8548	16.7311	16.6097	16.486	16.3624	16.2376
Gabon	0	0	0	0	0	0	0	0	0	0	0	0	0	0	0	0	0	0	0	0	0
Gambia	0	0	602.887	88.1706	89.4975	90.8233	92.0591	93.2928	94.5286	95.7634	96.9992	98.088	99.1768	100.268	101.357	102.445	103.271	104.095	104.919	105.745	106.569
Georgia	0	0	0	0	0	0	0	0	391.019	22.0505	36.2073	43.4192	43.3865	43.357	43.3275	43.2969	43.5033	43.7087	43.9174	44.1228	44.3315
Ghana	0	0	0	6722.29	358.854	601.414	848.694	977.607	985.281	992.952	1000.63	1010.43	1020.23	1030.04	1039.84	1049.65	1058.86	1068.08	1077.3	1086.52	1095.73
Grenada	0	0	0	0	0	0	0	0	0	12.8584	0.704778	1.15997	1.37436	1.35872	1.34113	1.32549	1.32451	1.32353	1.32158	1.32256	1.32158
Guatemala	0	0	0	0	0	0	0	3117.48	156.951	261.416	365.744	416.902	415.813	414.722	413.633	412.543	411.292	410.039	408.789	407.537	406.287
Guinea	0	0	0	0	0	0	0	0	0	0	0	0	0	0	0	0	0	0	0	0	0
Guinea-Bissau	0	0	0	0	0	342.145	18.9358	31.8106	44.8862	51.7	52.1016	52.6594	53.2188	53.7782	54.3376	54.8954	55.4844	56.0726	56.6616	57.2491	57.8388
Guyana	0	0	0	0	0	0	0	126.565	7.91998	13.0453	15.4688	15.2809	15.0954	14.9075	14.7219	14.533	14.3645	14.1971	14.0286	13.8624	13.6939
Haiti	0	0	0	0	0	0	0	0	0	1679.92	206.361	205.122	203.884	202.646	201.408	200.17	198.824	197.477	196.13	194.783	193.436
Honduras	0	0	0	0	0	0	0	1685.49	162.105	215.078	214.014	212.3	210.582	208.867	207.149	205.433	203.792	202.149	200.506	198.863	197.219
India	0	0	0	96853.8	104057	20185.3	24113.4	24004.6	23895.7	23786.8	23677.9	23481.4	23284.9	23088.4	22891.9	22695.4	22478.9	22262.4	22045.9	21829.4	21612.9
Indonesia	0	0	0	0	0	0	19006.2	20050.9	2926.63	4081.69	4646.97	4636.5	4626.02	4615.54	4605.07	4594.6	4580.03	4565.45	4550.88	4536.31	4521.74
Iran	0	0	0	0	0	0	0	0	0	0	0	0	0	0	0	0	0	0	0	0	0
Iraq	0	0	0	0	0	0	0	0	9644.27	710.065	1201.32	1464.31	1487.03	1509.75	1532.48	1555.2	1577.71	1600.23	1622.74	1645.26	1667.78
Jamaica	0	0	0	0	0	0	0	0	365.708	40.7273	39.7462	38.869	37.9917	37.1122	36.236	35.3588	34.6989	34.0412	33.3824	32.7226	32.0649
Jordan	0	0	0	0	0	0	0	0	0	1832.63	119.897	199.963	240.119	240.279	240.441	240.601	241.424	242.246	243.068	243.891	244.713
Kazakhstan	0	0	0	0	0	0	0	0	3041.22	259.644	342.875	345.841	348.808	351.775	354.741	357.708	363.152	368.597	374.042	379.489	384.934
Kenya	0	8446.1	457.849	771.735	1092.54	1262.47	1276.48	1290.5	1304.52	1318.54	1332.56	1343.42	1354.28	1365.14	1376	1386.86	1393.74	1400.61	1407.49	1414.37	1421.24
Kiribati	0	0	0	0	22.5729	2.92305	2.9128	2.90255	2.89417	2.88392	2.87368	2.87647	2.87927	2.88392	2.88672	2.88951	2.92491	2.95938	2.99477	3.03203	3.0665
Korea, DPR	0	0	0	0	0	0	0	0	0	0	0	0	0	0	0	0	0	0	0	0	0
Kyrgyzstan	0	0	0	0	0	0	0	0	0	0	0	0	0	0	0	0	0	0	0	0	0
Lao, PDR	0	0	0	1091.31	69.7198	115.212	137.053	135.851	134.648	133.446	132.244	131.115	129.987	128.858	127.73	126.602	125.489	124.375	123.262	122.151	121.037
Lebanon	0	0	0	0	0	0	0	0	0	563.182	54.5763	70.1626	67.5568	64.9521	62.3463	59.7405	58.1205	56.5016	54.8837	53.2637	51.6448
Lesotho	0	0	0	0	0	0	0	0	0	0	0	0	0	0	0	0	0	0	0	0	0
Liberia	1065.19	60.7432	102.942	146.503	170.157	172.882	175.548	178.213	180.88	183.545	186.21	188.589	190.966	193.343	195.722	198.099	200.228	202.356	204.483	206.613	208.74
Libya	0	0	0	0	0	0	0	1006.88	112.45	110.939	109.43	108.898	108.367	107.835	107.305	106.775	107.004	107.232	107.457	107.686	107.914
Madagascar	0	0	0	6137.61	879.426	894.615	907.078	919.539	932.001	944.462	956.925	967.181	977.433	987.688	997.943	1008.2	1018.65	1029.1	1039.55	1050	1060.45
Malawi	0	4439.22	499.047	677.129	688.863	700.595	711.199	721.801	732.404	743.007	753.607	762.435	771.26	780.085	788.91	797.736	806.208	814.681	823.155	831.628	840.101
Malaysia	0	0	0	0	4444.5	444.09	586.039	579.961	573.88	567.801	561.721	553.612	545.506	537.398	529.291	521.183	516.226	511.269	506.311	501.354	496.397
Maldives	0	0	0	0	0	0	0	0	0	0	0	0	0	0	0	0	0	0	0	0	0
Mali	0	0	0	0	4639.36	537.368	731.263	746.037	760.81	775.584	790.358	803.252	816.146	829.041	841.935	854.831	865.178	875.526	885.874	896.22	906.569
Mauritania	0	0	1008.14	112.041	151.432	153.473	155.507	157.539	159.571	161.605	163.637	165.76	167.884	170.007	172.131	174.255	176.39	178.525	180.662	182.797	184.932
Mauritius	0	0	0	0	0	0	0	0	104.708	5.12006	8.54495	11.851	13.416	13.2891	13.1612	13.0332	12.8367	12.6372	12.4376	12.2411	12.0415
Mexico	0	0	0	0	0	0	0	18788	869.496	1435.06	1989.34	2254.98	2236.44	2217.89	2199.34	2180.79	2165.3	2149.8	2134.31	2118.81	2103.32
Micronesia	0	0	15.6297	0.823636	1.38037	1.94323	2.21209	2.20598	2.19724	2.18937	2.18063	2.14742	2.11508	2.08012	2.04691	2.01195	1.97437	1.93591	1.89571	1.85812	1.81792
Mongolia	0	0	0	0	0	0	0	0	0	576.86	63.8505	63.838	63.8254	63.8141	63.8038	63.7913	64.4641	65.137	65.8099	66.4816	67.1544
Montenegro	0	0	0	0	0	0	0	0	0	0	0	0	0	0	0	0	0	0	0	0	0
Morocco	0	0	0	0	0	0	0	5767.5	523.349	691.085	684.375	680.52	676.664	672.808	668.952	665.096	663.584	662.071	660.555	659.043	657.528
Mozambique	0	0	0	0	9079.75	705.255	1197.97	1464.62	1491.68	1518.74	1545.79	1570.58	1595.37	1620.15	1644.94	1669.72	1690.72	1711.71	1732.71	1753.71	1774.7
Myanmar	0	0	0	0	0	0	6544.69	321.024	534.049	746.285	851.314	845.33	839.348	833.364	827.382	821.398	813.661	805.922	798.185	790.448	782.709
Namibia	0	0	0	0	515.343	35.7535	59.7212	71.8208	71.9772	72.1327	72.2891	72.5227	72.7563	72.9899	73.2255	73.4591	73.7739	74.0886	74.4024	74.7172	75.0329
Nepal	0	4824.56	571.625	568.852	566.078	563.302	556.156	549.01	541.864	534.719	527.572	517.931	508.287	498.646	489.005	479.364	472.132	464.899	457.669	450.437	443.207
Nicaragua	0	0	0	0	0	0	0	0	0	0	0	0	0	0	0	0	0	0	0	0	0
Niger	0	0	0	7826.49	1258.26	1298.21	1341.5	1384.79	1428.08	1471.37	1514.66	1560.21	1605.77	1651.32	1696.87	1742.43	1789.34	1836.25	1883.17	1930.08	1976.99
Nigeria	0	0	0	13665.8	15131.7	3714.73	3778.15	3841.58	3905	3968.42	4031.84	4095.41	4158.97	4222.53	4286.1	4349.66	4408.09	4466.51	4524.94	4583.36	4641.79
Pakistan	16492.2	17819.4	3718.3	4445.88	4429.81	4413.74	4401.5	4389.25	4377.01	4364.77	4352.52	4364.96	4377.4	4389.85	4402.28	4414.73	4437.65	4460.57	4483.5	4506.42	4529.35
Panama	0	0	0	0	0	0	0	674.63	33.3297	55.5766	77.8471	88.885	88.803	88.7199	88.6379	88.5571	88.3783	88.203	88.0243	87.8489	87.6702
Papua New Guinea	0	0	766.232	80.193	107.957	108.991	109.885	110.78	111.674	112.569	113.464	114.209	114.955	115.699	116.444	117.189	117.718	118.247	118.776	119.306	119.834
Paraguay	0	0	0	0	0	0	0	969.29	92.4766	122.458	121.616	120.74	119.864	118.988	118.114	117.238	116.602	115.966	115.328	114.691	114.055
Peru	0	0	0	0	0	0	0	4263.02	267.585	442.975	527.968	525.06	522.153	519.244	516.338	513.429	511.136	508.841	506.545	504.25	501.953
Philippines	0	0	17975.4	925.335	1546.2	2170.24	2483.7	2487.12	2490.55	2493.97	2497.39	2498.5	2499.62	2500.73	2501.84	2502.95	2500.51	2498.08	2495.64	2493.2	2490.77
Republic of Moldova	0	0	0	0	0	0	0	0	0	0	0	0	0	0	0	0	0	0	0	0	0
Romania	0	0	0	0	0	0	0	0	0	0	0	0	0	0	0	0	0	0	0	0	0
Russian Federation	0	0	0	0	0	0	0	0	0	0	0	0	0	0	0	0	0	0	0	0	0
Rwanda	0	0	3055.7	310.638	415.082	415.982	419.241	422.503	425.764	429.026	432.285	436.353	440.421	444.49	448.558	452.625	454.603	456.578	458.557	460.532	462.508
Saint Lucia	0	0	0	0	0	0	0	0	0	15.6445	1.39044	1.82491	1.7969	1.76788	1.73887	1.71086	1.68484	1.65883	1.63482	1.6088	1.58279
Samoa	0	0	0	0	0	0	32.0633	2.09438	3.5144	4.24304	4.27156	4.31204	4.35252	4.39208	4.43256	4.47304	4.47212	4.47028	4.46752	4.46752	4.46568
Sao Tome and Principe	0	0	49.324	3.54695	5.9823	7.26363	7.35989	7.45304	7.54722	7.64348	7.73663	7.81218	7.88877	7.96432	8.03988	8.11543	8.1734	8.22825	8.28517	8.34003	8.39696
Senegal	0	4000.74	439.285	593.03	600.348	607.665	616.593	625.521	634.449	643.377	652.305	662.723	673.141	683.561	693.979	704.397	714.75	725.103	735.455	745.809	756.162
Serbia	0	0	0	0	0	0	0	0	0	0	0	0	0	0	0	0	0	0	0	0	0
Sierra Leone	0	0	0	1622.44	172.719	231.702	232.805	233.909	235.012	236.116	237.219	237.791	238.362	238.933	239.506	240.077	240.311	240.548	240.784	241.018	241.254
Solomon Islands	0	0	0	124.422	12.5824	16.8973	17.0644	17.2305	17.3967	17.5638	17.73	17.8758	18.0227	18.1705	18.3183	18.4651	18.5472	18.6303	18.7143	18.7964	18.8785
Somalia	0	0	0	0	0	0	0	0	0	0	0	0	0	0	0	0	0	0	0	0	0
South Africa	0	0	0	0	0	0	7998.95	509.075	844.294	1008.15	1003.15	1000.14	997.12	994.101	991.084	988.065	986.479	984.891	983.305	981.719	980.132
South Sudan	0	0	0	0	0	0	0	0	0	0	0	0	0	0	0	0	0	0	0	0	0
Sri Lanka	0	0	0	0	0	0	2600.21	156.519	259.249	309.16	307.219	306.836	306.451	306.068	305.683	305.298	303.468	301.638	299.808	297.976	296.147
St Vincent & the Grenadines	0	0	0	0	0	0	0	0	0	13.1233	0.775319	1.27797	1.51762	1.50282	1.48574	1.4698	1.45614	1.44476	1.43337	1.42085	1.40946
Sudan	0	0	0	0	0	0	10024.4	561.602	949.87	1349.23	1564.16	1582.97	1601.78	1620.58	1639.39	1658.2	1672.7	1687.21	1701.72	1716.22	1730.73
Suriname	0	0	0	0	0	0	0	0	0	81.8232	3.86102	6.38624	8.87143	10.0585	9.97926	9.90118	9.82755	9.75282	9.67808	9.60445	9.52972
Swaziland	0	0	0	0	283.244	18.9506	31.4752	37.6372	37.5051	37.3741	37.2411	37.2308	37.2186	37.2063	37.193	37.1807	37.2196	37.2585	37.2974	37.3363	37.3762
Syrian Arab Republic	0	0	0	0	0	0	0	0	0	0	0	0	0	0	0	0	0	0	0	0	0
Tajikistan	0	0	0	0	0	0	0	0	0	0	0	0	0	0	0	0	0	0	0	0	0
Tanzania	0	8588.41	9368.51	2202.28	2696.37	2750	2809.81	2869.62	2929.43	2989.24	3049.05	3109.21	3169.36	3229.52	3289.68	3349.83	3405.6	3461.38	3517.15	3572.93	3628.7
TFYR Macedonia	0	0	0	0	0	0	0	0	0	0	0	0	0	0	0	0	0	0	0	0	0
Thailand	0	0	0	0	6489.37	708.766	709.29	709.815	710.339	710.865	711.389	708.065	704.737	701.412	698.086	694.761	688.369	681.979	675.586	669.195	662.803
Timor-Leste	0	0	0	0	0	0	0	0	0	0	0	0	0	0	0	0	0	0	0	0	0
Togo	0	0	0	0	1939.04	142.549	241.2	293.78	298.122	302.462	306.801	310.741	314.682	318.619	322.56	326.5	329.758	333.016	336.276	339.535	342.793
Tonga	0	0	0	0	0	0	0	0	0	0	0	0	0	0	0	0	0	0	0	0	0
Tunisia	0	0	0	0	0	0	0	0	0	0	0	0	0	0	0	0	0	0	0	0	0
Turkey	0	0	0	0	0	0	0	0	10685.4	494.218	816.393	1136.99	1292.61	1285.8	1278.98	1272.18	1264.35	1256.53	1248.7	1240.88	1233.06
Turkmenistan	0	0	0	0	0	0	0	0	0	1096.33	96.7893	129.705	130.356	131.009	131.661	132.314	133.965	135.614	137.266	138.916	140.565
Uganda	0	0	0	11587.8	691.809	1176.18	1678.6	1954.91	1991.42	2027.93	2064.44	2097.68	2130.94	2164.18	2197.43	2230.68	2260.31	2289.94	2319.56	2349.19	2378.81
Ukraine	0	0	0	0	0	0	0	0	0	0	0	0	0	0	0	0	0	0	0	0	0
Uzbekistan	0	0	0	0	0	0	0	0	5168.84	227.87	374.253	524.108	599.157	599.334	599.509	599.686	602.04	604.393	606.748	609.102	611.455
Vanuatu	0	0	0	0	0	0	52.0519	5.39166	7.23764	7.2864	7.33516	7.38576	7.4382	7.4888	7.5394	7.59184	7.63048	7.66912	7.70776	7.7464	7.78504
Venezuela	0	0	0	0	0	0	0	4776.02	575.698	573.28	570.862	568.025	565.189	562.35	559.514	556.677	553.963	551.249	548.532	545.818	543.103
Viet Nam	0	0	0	0	0	0	0	0	0	0	0	0	0	0	0	0	0	0	0	0	0
Yemen	0	0	0	0	0	0	0	5411.78	538.709	718.181	718.085	717.817	717.549	717.28	717.012	716.744	715.294	713.844	712.395	710.945	709.494
Zambia	0	0	4856.61	288.74	491.814	703.355	820.338	836.842	853.348	869.852	886.355	902.076	917.796	933.516	949.236	964.956	980.737	996.519	1012.3	1028.08	1043.86
Zimbabwe	3759.35	198.088	330.545	463.32	530.146	530.782	533.98	537.181	540.379	543.579	546.778	551.482	556.187	560.889	565.594	570.299	573.196	576.092	578.99	581.888	584.786
Results by year (in thousands) by country for scenario in which 75% of popuation age 1-15 is targeted in campaigns
	2020	2021	2022	2023	2024	2025	2026	2027	2028	2029	2030	2031	2032	2033	2034	2035	2036	2037	2038	2039	2040
Afghanistan	0	0	0	0	0	11408.9	1006.98	1009.11	1011.24	1013.37	1015.5	1014.98	1014.47	1013.96	1013.45	1012.93	1009.5	1006.07	1002.64	999.205	995.774
Albania	0	0	0	0	0	0	0	0	411.957	17.2158	28.29	33.1708	32.3925	31.6152	30.838	30.0597	29.4139	28.768	28.1222	27.4764	26.8305
Algeria	0	0	0	0	0	0	0	0	0	0	0	0	0	0	0	0	0	0	0	0	0
Angola	0	0	10060.7	803.899	1096.66	1121.46	1148.11	1174.76	1201.41	1228.06	1254.71	1280.96	1307.22	1333.48	1359.73	1385.99	1411.22	1436.46	1461.7	1486.94	1512.18
Argentina	0	0	0	0	0	0	0	8586.03	278.939	463.978	648.28	739.189	737.486	735.783	734.08	732.377	730.564	728.751	726.936	725.123	723.311
Armenia	0	0	0	0	0	0	0	440.374	15.7436	25.6404	30.0476	29.8632	29.6788	29.4945	29.3112	29.1268	29.3145	29.5033	29.691	29.882	30.0696
Azerbaijan	0	0	0	0	0	0	0	0	0	1870.08	70.029	117.574	142.124	143.157	144.192	145.225	145.906	146.587	147.266	147.945	148.624
Bangladesh	0	37858.5	3054.5	3025.05	2995.6	2966.16	2933.45	2900.74	2868.04	2835.33	2802.62	2768.96	2735.31	2701.65	2668	2634.34	2605.83	2577.32	2548.81	2520.3	2491.79
Belarus	0	0	0	0	0	0	0	0	0	0	0	0	0	0	0	0	0	0	0	0	0
Belize	0	0	0	0	0	0	0	0	0	104.451	8.91549	8.86995	8.82752	8.78198	8.73954	8.69607	8.66812	8.64536	8.61741	8.59257	8.56669
Benin	0	0	0	0	3584.39	185.072	313.435	382.098	388.075	394.051	400.029	405.756	411.484	417.211	422.938	428.667	434.149	439.632	445.114	450.596	456.079
Bhutan	0	0	0	0	183.129	14.7413	14.5294	14.3152	14.101	13.8891	13.6749	13.5009	13.3235	13.1495	12.9755	12.8015	12.6966	12.5951	12.4903	12.3865	12.2839
Bolivia	0	0	0	0	0	0	0	2622.98	118.62	197.629	237.066	236.507	235.948	235.389	234.83	234.271	233.566	232.863	232.158	231.455	230.748
Bosnia and Herzegovina	0	0	0	0	0	0	0	0	0	0	0	0	0	0	0	0	0	0	0	0	0
Botswana	0	0	477.098	15.932	26.4143	36.7832	41.8289	41.6216	41.4142	41.2052	40.9978	40.9307	40.8635	40.7963	40.7292	40.6629	40.6797	40.6981	40.7174	40.7359	40.7527
Brazil	0	0	0	0	0	0	0	35611.2	1438.68	2373.01	2817.85	2793.86	2769.86	2745.86	2721.87	2697.87	2676.47	2655.07	2633.67	2612.26	2590.86
Bulgaria	0	0	0	0	0	0	0	0	0	0	0	0	0	0	0	0	0	0	0	0	0
Burkina Faso	0	0	7554.68	581.125	788.23	801.629	815.914	830.196	844.478	858.762	873.046	886.484	899.921	913.358	926.798	940.235	952.278	964.323	976.365	988.407	1000.45
Burundi	0	0	0	0	4888.23	489.709	495.615	501.521	507.425	513.331	519.235	529.424	539.617	549.808	559.998	570.189	582.714	595.24	607.768	620.293	632.819
Cambodia	0	0	0	0	0	0	4543.34	285.213	377.837	375.391	372.944	373.074	373.203	373.332	373.46	373.59	373.772	373.953	374.137	374.318	374.5
Cameroon	0	0	7926.48	768.329	778.141	787.952	798.338	808.722	819.109	829.493	839.88	850.996	862.115	873.233	884.352	895.471	905.491	915.513	925.533	935.556	945.578
Cape Verde	0	0	0	0	0	0	135.624	5.79462	9.56302	11.362	11.2517	11.1424	11.0364	10.9283	10.8212	10.7131	10.6322	10.5492	10.4672	10.3842	10.3034
Central African Republic	0	0	943.207	70.2308	95.6369	97.6321	99.2128	100.792	102.371	103.951	105.53	106.267	107.006	107.743	108.48	109.217	109.305	109.393	109.481	109.567	109.655
Chad	0	0	0	0	4678.06	186.972	316.326	449.443	521.179	528.709	536.239	542.863	549.489	556.115	562.742	569.368	575.337	581.307	587.276	593.245	599.213
China	0	0	0	0	0	0	0	0	0	0	0	0	0	0	0	0	0	0	0	0	0
Colombia	0	0	0	0	0	0	0	8827.14	695.413	689.308	683.205	677.559	671.914	666.267	660.624	654.979	649.916	644.853	639.792	634.729	629.665
Comoros	0	0	0	0	0	0	0	0	0	0	0	0	0	0	0	0	0	0	0	0	0
Congo	0	0	0	0	1799.89	133.498	182.115	186.232	190.346	194.463	198.58	202.701	206.824	210.945	215.066	219.189	222.36	225.534	228.707	231.881	235.054
Congo, DR	0	0	0	18088.7	18949.6	2428.61	3466.29	4037.19	4112.9	4188.6	4264.31	4335.19	4406.07	4476.95	4547.83	4618.71	4679.37	4740.02	4800.68	4861.34	4921.99
Costa Rica	0	0	0	0	0	0	0	0	845.466	51.4677	68.0682	67.5847	67.1022	66.6187	66.1351	65.6516	65.2497	64.8456	64.4449	64.0408	63.639
Côte d'Ivoire	0	0	0	0	0	0	10390.2	1032.25	1047.86	1063.47	1079.09	1096.05	1113.01	1129.96	1146.92	1163.88	1180.88	1197.88	1214.87	1231.87	1248.86
Croatia	0	0	0	0	0	0	0	0	0	0	0	0	0	0	0	0	0	0	0	0	0
Cuba	0	0	0	0	0	0	0	0	0	0	0	0	0	0	0	0	0	0	0	0	0
Djibouti	0	0	0	0	209.809	14.0261	18.6224	18.5434	18.4644	18.3853	18.3072	18.1709	18.0346	17.8984	17.763	17.6267	17.4868	17.3487	17.2088	17.0707	16.9308
Dominican Republic	0	0	0	0	0	0	0	2299.72	96.9017	160.429	191.223	189.841	188.457	187.074	185.691	184.308	182.8	181.293	179.784	178.277	176.769
Ecuador	0	0	0	0	0	0	0	3658.98	235.399	312.859	311.854	310.812	309.77	308.727	307.683	306.64	305.462	304.282	303.101	301.92	300.742
Egypt	0	0	0	0	0	0	0	0	0	0	0	0	0	0	0	0	0	0	0	0	0
El Salvador	0	0	0	0	0	0	0	1224.9	50.7933	83.3465	98.445	96.9035	95.361	93.8185	92.276	90.7335	89.5077	88.281	87.0552	85.8294	84.6026
Equatorial Guinea	0	0	0	0	0	0	0	0	0	0	0	0	0	0	0	0	0	0	0	0	0
Eritrea	0	0	0	0	1878.06	130.478	176.014	178.058	180.103	182.147	184.19	186.566	188.943	191.321	193.699	196.077	197.715	199.357	200.996	202.636	204.276
Ethiopia	0	18157.1	18933.1	2181.12	3073.91	3536.3	3545.47	3554.64	3563.81	3572.98	3582.15	3586.92	3591.7	3596.46	3601.23	3606	3604.06	3602.12	3600.17	3598.23	3596.29
Fiji	0	0	0	0	0	0	0	206.661	8.65315	14.3676	17.176	17.1109	17.048	16.9828	16.9199	16.8548	16.7311	16.6097	16.486	16.3624	16.2376
Gabon	0	0	0	0	0	0	0	0	0	0	0	0	0	0	0	0	0	0	0	0	0
Gambia	0	0	877.9	88.1706	89.4975	90.8233	92.0591	93.2928	94.5286	95.7634	96.9992	98.088	99.1768	100.268	101.357	102.445	103.271	104.095	104.919	105.745	106.569
Georgia	0	0	0	0	0	0	0	0	581.988	22.0505	36.2073	43.4192	43.3865	43.357	43.3275	43.2969	43.5033	43.7087	43.9174	44.1228	44.3315
Ghana	0	0	0	10011	358.854	601.414	848.694	977.607	985.281	992.952	1000.63	1010.43	1020.23	1030.04	1039.84	1049.65	1058.86	1068.08	1077.3	1086.52	1095.73
Grenada	0	0	0	0	0	0	0	0	0	19.1406	0.704778	1.15997	1.37436	1.35872	1.34113	1.32549	1.32451	1.32353	1.32158	1.32256	1.32158
Guatemala	0	0	0	0	0	0	0	4644.36	156.951	261.416	365.744	416.902	415.813	414.722	413.633	412.543	411.292	410.039	408.789	407.537	406.287
Guinea	0	0	0	0	0	0	0	0	0	0	0	0	0	0	0	0	0	0	0	0	0
Guinea-Bissau	0	0	0	0	0	509.407	18.9358	31.8106	44.8862	51.7	52.1016	52.6594	53.2188	53.7782	54.3376	54.8954	55.4844	56.0726	56.6616	57.2491	57.8388
Guyana	0	0	0	0	0	0	0	188.221	7.91998	13.0453	15.4688	15.2809	15.0954	14.9075	14.7219	14.533	14.3645	14.1971	14.0286	13.8624	13.6939
Haiti	0	0	0	0	0	0	0	0	0	2456.72	206.361	205.122	203.884	202.646	201.408	200.17	198.824	197.477	196.13	194.783	193.436
Honduras	0	0	0	0	0	0	0	2495.19	162.105	215.078	214.014	212.3	210.582	208.867	207.149	205.433	203.792	202.149	200.506	198.863	197.219
India	0	0	0	142808	150012	20185.3	24113.4	24004.6	23895.7	23786.8	23677.9	23481.4	23284.9	23088.4	22891.9	22695.4	22478.9	22262.4	22045.9	21829.4	21612.9
Indonesia	0	0	0	0	0	0	28150.3	29195	2926.63	4081.69	4646.97	4636.5	4626.02	4615.54	4605.07	4594.6	4580.03	4565.45	4550.88	4536.31	4521.74
Iran	0	0	0	0	0	0	0	0	0	0	0	0	0	0	0	0	0	0	0	0	0
Iraq	0	0	0	0	0	0	0	0	14324.5	710.065	1201.32	1464.31	1487.03	1509.75	1532.48	1555.2	1577.71	1600.23	1622.74	1645.26	1667.78
Jamaica	0	0	0	0	0	0	0	0	535.869	40.7273	39.7462	38.869	37.9917	37.1122	36.236	35.3588	34.6989	34.0412	33.3824	32.7226	32.0649
Jordan	0	0	0	0	0	0	0	0	0	2724.46	119.897	199.963	240.119	240.279	240.441	240.601	241.424	242.246	243.068	243.891	244.713
Kazakhstan	0	0	0	0	0	0	0	0	4508.64	259.644	342.875	345.841	348.808	351.775	354.741	357.708	363.152	368.597	374.042	379.489	384.934
Kenya	0	12577.3	457.849	771.735	1092.54	1262.47	1276.48	1290.5	1304.52	1318.54	1332.56	1343.42	1354.28	1365.14	1376	1386.86	1393.74	1400.61	1407.49	1414.37	1421.24
Kiribati	0	0	0	0	32.9703	2.92305	2.9128	2.90255	2.89417	2.88392	2.87368	2.87647	2.87927	2.88392	2.88672	2.88951	2.92491	2.95938	2.99477	3.03203	3.0665
Korea, DPR	0	0	0	0	0	0	0	0	0	0	0	0	0	0	0	0	0	0	0	0	0
Kyrgyzstan	0	0	0	0	0	0	0	0	0	0	0	0	0	0	0	0	0	0	0	0	0
Lao, PDR	0	0	0	1622.7	69.7198	115.212	137.053	135.851	134.648	133.446	132.244	131.115	129.987	128.858	127.73	126.602	125.489	124.375	123.262	122.151	121.037
Lebanon	0	0	0	0	0	0	0	0	0	833.315	54.5763	70.1626	67.5568	64.9521	62.3463	59.7405	58.1205	56.5016	54.8837	53.2637	51.6448
Lesotho	0	0	0	0	0	0	0	0	0	0	0	0	0	0	0	0	0	0	0	0	0
Liberia	1585.67	60.7432	102.942	146.503	170.157	172.882	175.548	178.213	180.88	183.545	186.21	188.589	190.966	193.343	195.722	198.099	200.228	202.356	204.483	206.613	208.74
Libya	0	0	0	0	0	0	0	1475.63	112.45	110.939	109.43	108.898	108.367	107.835	107.305	106.775	107.004	107.232	107.457	107.686	107.914
Madagascar	0	0	0	8943.39	879.426	894.615	907.078	919.539	932.001	944.462	956.925	967.181	977.433	987.688	997.943	1008.2	1018.65	1029.1	1039.55	1050	1060.45
Malawi	0	6559.36	499.047	677.129	688.863	700.595	711.199	721.801	732.404	743.007	753.607	762.435	771.26	780.085	788.91	797.736	806.208	814.681	823.155	831.628	840.101
Malaysia	0	0	0	0	6576.77	444.09	586.039	579.961	573.88	567.801	561.721	553.612	545.506	537.398	529.291	521.183	516.226	511.269	506.311	501.354	496.397
Maldives	0	0	0	0	0	0	0	0	0	0	0	0	0	0	0	0	0	0	0	0	0
Mali	0	0	0	0	6852.17	537.368	731.263	746.037	760.81	775.584	790.358	803.252	816.146	829.041	841.935	854.831	865.178	875.526	885.874	896.22	906.569
Mauritania	0	0	1489.79	112.041	151.432	153.473	155.507	157.539	159.571	161.605	163.637	165.76	167.884	170.007	172.131	174.255	176.39	178.525	180.662	182.797	184.932
Mauritius	0	0	0	0	0	0	0	0	156.024	5.12006	8.54495	11.851	13.416	13.2891	13.1612	13.0332	12.8367	12.6372	12.4376	12.2411	12.0415
Mexico	0	0	0	0	0	0	0	28003.9	869.496	1435.06	1989.34	2254.98	2236.44	2217.89	2199.34	2180.79	2165.3	2149.8	2134.31	2118.81	2103.32
Micronesia	0	0	23.2783	0.823636	1.38037	1.94323	2.21209	2.20598	2.19724	2.18937	2.18063	2.14742	2.11508	2.08012	2.04691	2.01195	1.97437	1.93591	1.89571	1.85812	1.81792
Mongolia	0	0	0	0	0	0	0	0	0	845.604	63.8505	63.838	63.8254	63.8141	63.8038	63.7913	64.4641	65.137	65.8099	66.4816	67.1544
Montenegro	0	0	0	0	0	0	0	0	0	0	0	0	0	0	0	0	0	0	0	0	0
Morocco	0	0	0	0	0	0	0	8544.05	523.349	691.085	684.375	680.52	676.664	672.808	668.952	665.096	663.584	662.071	660.555	659.043	657.528
Mozambique	0	0	0	0	13479.3	705.255	1197.97	1464.62	1491.68	1518.74	1545.79	1570.58	1595.37	1620.15	1644.94	1669.72	1690.72	1711.71	1732.71	1753.71	1774.7
Myanmar	0	0	0	0	0	0	9751.78	321.024	534.049	746.285	851.314	845.33	839.348	833.364	827.382	821.398	813.661	805.922	798.185	790.448	782.709
Namibia	0	0	0	0	765.789	35.7535	59.7212	71.8208	71.9772	72.1327	72.2891	72.5227	72.7563	72.9899	73.2255	73.4591	73.7739	74.0886	74.4024	74.7172	75.0329
Nepal	0	7062.02	571.625	568.852	566.078	563.302	556.156	549.01	541.864	534.719	527.572	517.931	508.287	498.646	489.005	479.364	472.132	464.899	457.669	450.437	443.207
Nicaragua	0	0	0	0	0	0	0	0	0	0	0	0	0	0	0	0	0	0	0	0	0
Niger	0	0	0	11368.9	1258.26	1298.21	1341.5	1384.79	1428.08	1471.37	1514.66	1560.21	1605.77	1651.32	1696.87	1742.43	1789.34	1836.25	1883.17	1930.08	1976.99
Nigeria	0	0	0	19402.6	20868.5	3714.73	3778.15	3841.58	3905	3968.42	4031.84	4095.41	4158.97	4222.53	4286.1	4349.66	4408.09	4466.51	4524.94	4583.36	4641.79
Pakistan	24282.4	25609.5	3718.3	4445.88	4429.81	4413.74	4401.5	4389.25	4377.01	4364.77	4352.52	4364.96	4377.4	4389.85	4402.28	4414.73	4437.65	4460.57	4483.5	4506.42	4529.35
Panama	0	0	0	0	0	0	0	1005.19	33.3297	55.5766	77.8471	88.885	88.803	88.7199	88.6379	88.5571	88.3783	88.203	88.0243	87.8489	87.6702
Papua New Guinea	0	0	1133.23	80.193	107.957	108.991	109.885	110.78	111.674	112.569	113.464	114.209	114.955	115.699	116.444	117.189	117.718	118.247	118.776	119.306	119.834
Paraguay	0	0	0	0	0	0	0	1435.04	92.4766	122.458	121.616	120.74	119.864	118.988	118.114	117.238	116.602	115.966	115.328	114.691	114.055
Peru	0	0	0	0	0	0	0	6339.87	267.585	442.975	527.968	525.06	522.153	519.244	516.338	513.429	511.136	508.841	506.545	504.25	501.953
Philippines	0	0	26775.9	925.335	1546.2	2170.24	2483.7	2487.12	2490.55	2493.97	2497.39	2498.5	2499.62	2500.73	2501.84	2502.95	2500.51	2498.08	2495.64	2493.2	2490.77
Republic of Moldova	0	0	0	0	0	0	0	0	0	0	0	0	0	0	0	0	0	0	0	0	0
Romania	0	0	0	0	0	0	0	0	0	0	0	0	0	0	0	0	0	0	0	0	0
Russian Federation	0	0	0	0	0	0	0	0	0	0	0	0	0	0	0	0	0	0	0	0	0
Rwanda	0	0	4520.65	310.638	415.082	415.982	419.241	422.503	425.764	429.026	432.285	436.353	440.421	444.49	448.558	452.625	454.603	456.578	458.557	460.532	462.508
Saint Lucia	0	0	0	0	0	0	0	0	0	23.1812	1.39044	1.82491	1.7969	1.76788	1.73887	1.71086	1.68484	1.65883	1.63482	1.6088	1.58279
Samoa	0	0	0	0	0	0	47.6727	2.09438	3.5144	4.24304	4.27156	4.31204	4.35252	4.39208	4.43256	4.47304	4.47212	4.47028	4.46752	4.46752	4.46568
Sao Tome and Principe	0	0	73.2749	3.54695	5.9823	7.26363	7.35989	7.45304	7.54722	7.64348	7.73663	7.81218	7.88877	7.96432	8.03988	8.11543	8.1734	8.22825	8.28517	8.34003	8.39696
Senegal	0	5913.1	439.285	593.03	600.348	607.665	616.593	625.521	634.449	643.377	652.305	662.723	673.141	683.561	693.979	704.397	714.75	725.103	735.455	745.809	756.162
Serbia	0	0	0	0	0	0	0	0	0	0	0	0	0	0	0	0	0	0	0	0	0
Sierra Leone	0	0	0	2398.84	172.719	231.702	232.805	233.909	235.012	236.116	237.219	237.791	238.362	238.933	239.506	240.077	240.311	240.548	240.784	241.018	241.254
Solomon Islands	0	0	0	184.098	12.5824	16.8973	17.0644	17.2305	17.3967	17.5638	17.73	17.8758	18.0227	18.1705	18.3183	18.4651	18.5472	18.6303	18.7143	18.7964	18.8785
Somalia	0	0	0	0	0	0	0	0	0	0	0	0	0	0	0	0	0	0	0	0	0
South Africa	0	0	0	0	0	0	11894.6	509.075	844.294	1008.15	1003.15	1000.14	997.12	994.101	991.084	988.065	986.479	984.891	983.305	981.719	980.132
South Sudan	0	0	0	0	0	0	0	0	0	0	0	0	0	0	0	0	0	0	0	0	0
Sri Lanka	0	0	0	0	0	0	3868.36	156.519	259.249	309.16	307.219	306.836	306.451	306.068	305.683	305.298	303.468	301.638	299.808	297.976	296.147
St Vincent & the Grenadines	0	0	0	0	0	0	0	0	0	19.5256	0.775319	1.27797	1.51762	1.50282	1.48574	1.4698	1.45614	1.44476	1.43337	1.42085	1.40946
Sudan	0	0	0	0	0	0	14924.3	561.602	949.87	1349.23	1564.16	1582.97	1601.78	1620.58	1639.39	1658.2	1672.7	1687.21	1701.72	1716.22	1730.73
Suriname	0	0	0	0	0	0	0	0	0	121.946	3.86102	6.38624	8.87143	10.0585	9.97926	9.90118	9.82755	9.75282	9.67808	9.60445	9.52972
Swaziland	0	0	0	0	421.006	18.9506	31.4752	37.6372	37.5051	37.3741	37.2411	37.2308	37.2186	37.2063	37.193	37.1807	37.2196	37.2585	37.2974	37.3363	37.3762
Syrian Arab Republic	0	0	0	0	0	0	0	0	0	0	0	0	0	0	0	0	0	0	0	0	0
Tajikistan	0	0	0	0	0	0	0	0	0	0	0	0	0	0	0	0	0	0	0	0	0
Tanzania	0	12625.4	13405.5	2202.28	2696.37	2750	2809.81	2869.62	2929.43	2989.24	3049.05	3109.21	3169.36	3229.52	3289.68	3349.83	3405.6	3461.38	3517.15	3572.93	3628.7
TFYR Macedonia	0	0	0	0	0	0	0	0	0	0	0	0	0	0	0	0	0	0	0	0	0
Thailand	0	0	0	0	9516.57	708.766	709.29	709.815	710.339	710.865	711.389	708.065	704.737	701.412	698.086	694.761	688.369	681.979	675.586	669.195	662.803
Timor-Leste	0	0	0	0	0	0	0	0	0	0	0	0	0	0	0	0	0	0	0	0	0
Togo	0	0	0	0	2880.01	142.549	241.2	293.78	298.122	302.462	306.801	310.741	314.682	318.619	322.56	326.5	329.758	333.016	336.276	339.535	342.793
Tonga	0	0	0	0	0	0	0	0	0	0	0	0	0	0	0	0	0	0	0	0	0
Tunisia	0	0	0	0	0	0	0	0	0	0	0	0	0	0	0	0	0	0	0	0	0
Turkey	0	0	0	0	0	0	0	0	15927	494.218	816.393	1136.99	1292.61	1285.8	1278.98	1272.18	1264.35	1256.53	1248.7	1240.88	1233.06
Turkmenistan	0	0	0	0	0	0	0	0	0	1624.62	96.7893	129.705	130.356	131.009	131.661	132.314	133.965	135.614	137.266	138.916	140.565
Uganda	0	0	0	17244.2	691.809	1176.18	1678.6	1954.91	1991.42	2027.93	2064.44	2097.68	2130.94	2164.18	2197.43	2230.68	2260.31	2289.94	2319.56	2349.19	2378.81
Ukraine	0	0	0	0	0	0	0	0	0	0	0	0	0	0	0	0	0	0	0	0	0
Uzbekistan	0	0	0	0	0	0	0	0	7706.36	227.87	374.253	524.108	599.157	599.334	599.509	599.686	602.04	604.393	606.748	609.102	611.455
Vanuatu	0	0	0	0	0	0	76.991	5.39166	7.23764	7.2864	7.33516	7.38576	7.4382	7.4888	7.5394	7.59184	7.63048	7.66912	7.70776	7.7464	7.78504
Venezuela	0	0	0	0	0	0	0	6988.08	575.698	573.28	570.862	568.025	565.189	562.35	559.514	556.677	553.963	551.249	548.532	545.818	543.103
Viet Nam	0	0	0	0	0	0	0	0	0	0	0	0	0	0	0	0	0	0	0	0	0
Yemen	0	0	0	0	0	0	0	8008.35	538.709	718.181	718.085	717.817	717.549	717.28	717.012	716.744	715.294	713.844	712.395	710.945	709.494
Zambia	0	0	7227.61	288.74	491.814	703.355	820.338	836.842	853.348	869.852	886.355	902.076	917.796	933.516	949.236	964.956	980.737	996.519	1012.3	1028.08	1043.86
Zimbabwe	5598.89	198.088	330.545	463.32	530.146	530.782	533.98	537.181	540.379	543.579	546.778	551.482	556.187	560.889	565.594	570.299	573.196	576.092	578.99	581.888	584.786
Results by year (in thousands) by country for scenario in which 100% of popuation age 1-15 is targeted in campaigns
	2020	2021	2022	2023	2024	2025	2026	2027	2028	2029	2030	2031	2032	2033	2034	2035	2036	2037	2038	2039	2040
Afghanistan	0	0	0	0	0	15008	1006.98	1009.11	1011.24	1013.37	1015.5	1014.98	1014.47	1013.96	1013.45	1012.93	1009.5	1006.07	1002.64	999.205	995.774
Albania	0	0	0	0	0	0	0	0	546.914	17.2158	28.29	33.1708	32.3925	31.6152	30.838	30.0597	29.4139	28.768	28.1222	27.4764	26.8305
Algeria	0	0	0	0	0	0	0	0	0	0	0	0	0	0	0	0	0	0	0	0	0
Angola	0	0	13308	803.899	1096.66	1121.46	1148.11	1174.76	1201.41	1228.06	1254.71	1280.96	1307.22	1333.48	1359.73	1385.99	1411.22	1436.46	1461.7	1486.94	1512.18
Argentina	0	0	0	0	0	0	0	11410.2	278.939	463.978	648.28	739.189	737.486	735.783	734.08	732.377	730.564	728.751	726.936	725.123	723.311
Armenia	0	0	0	0	0	0	0	584.987	15.7436	25.6404	30.0476	29.8632	29.6788	29.4945	29.3112	29.1268	29.3145	29.5033	29.691	29.882	30.0696
Azerbaijan	0	0	0	0	0	0	0	0	0	2483.85	70.029	117.574	142.124	143.157	144.192	145.225	145.906	146.587	147.266	147.945	148.624
Bangladesh	0	49852.2	3054.5	3025.05	2995.6	2966.16	2933.45	2900.74	2868.04	2835.33	2802.62	2768.96	2735.31	2701.65	2668	2634.34	2605.83	2577.32	2548.81	2520.3	2491.79
Belarus	0	0	0	0	0	0	0	0	0	0	0	0	0	0	0	0	0	0	0	0	0
Belize	0	0	0	0	0	0	0	0	0	137.454	8.91549	8.86995	8.82752	8.78198	8.73954	8.69607	8.66812	8.64536	8.61741	8.59257	8.56669
Benin	0	0	0	0	4754.57	185.072	313.435	382.098	388.075	394.051	400.029	405.756	411.484	417.211	422.938	428.667	434.149	439.632	445.114	450.596	456.079
Bhutan	0	0	0	0	241.141	14.7413	14.5294	14.3152	14.101	13.8891	13.6749	13.5009	13.3235	13.1495	12.9755	12.8015	12.6966	12.5951	12.4903	12.3865	12.2839
Bolivia	0	0	0	0	0	0	0	3481.25	118.62	197.629	237.066	236.507	235.948	235.389	234.83	234.271	233.566	232.863	232.158	231.455	230.748
Bosnia and Herzegovina	0	0	0	0	0	0	0	0	0	0	0	0	0	0	0	0	0	0	0	0	0
Botswana	0	0	633.964	15.932	26.4143	36.7832	41.8289	41.6216	41.4142	41.2052	40.9978	40.9307	40.8635	40.7963	40.7292	40.6629	40.6797	40.6981	40.7174	40.7359	40.7527
Brazil	0	0	0	0	0	0	0	47285	1438.68	2373.01	2817.85	2793.86	2769.86	2745.86	2721.87	2697.87	2676.47	2655.07	2633.67	2612.26	2590.86
Bulgaria	0	0	0	0	0	0	0	0	0	0	0	0	0	0	0	0	0	0	0	0	0
Burkina Faso	0	0	9995.66	581.125	788.23	801.629	815.914	830.196	844.478	858.762	873.046	886.484	899.921	913.358	926.798	940.235	952.278	964.323	976.365	988.407	1000.45
Burundi	0	0	0	0	6419.46	489.709	495.615	501.521	507.425	513.331	519.235	529.424	539.617	549.808	559.998	570.189	582.714	595.24	607.768	620.293	632.819
Cambodia	0	0	0	0	0	0	6018.96	285.213	377.837	375.391	372.944	373.074	373.203	373.332	373.46	373.59	373.772	373.953	374.137	374.318	374.5
Cameroon	0	0	10414.7	768.329	778.141	787.952	798.338	808.722	819.109	829.493	839.88	850.996	862.115	873.233	884.352	895.471	905.491	915.513	925.533	935.556	945.578
Cape Verde	0	0	0	0	0	0	180.04	5.79462	9.56302	11.362	11.2517	11.1424	11.0364	10.9283	10.8212	10.7131	10.6322	10.5492	10.4672	10.3842	10.3034
Central African Republic	0	0	1248.31	70.2308	95.6369	97.6321	99.2128	100.792	102.371	103.951	105.53	106.267	107.006	107.743	108.48	109.217	109.305	109.393	109.481	109.567	109.655
Chad	0	0	0	0	6212.55	186.972	316.326	449.443	521.179	528.709	536.239	542.863	549.489	556.115	562.742	569.368	575.337	581.307	587.276	593.245	599.213
China	0	0	0	0	0	0	0	0	0	0	0	0	0	0	0	0	0	0	0	0	0
Colombia	0	0	0	0	0	0	0	11627.2	695.413	689.308	683.205	677.559	671.914	666.267	660.624	654.979	649.916	644.853	639.792	634.729	629.665
Comoros	0	0	0	0	0	0	0	0	0	0	0	0	0	0	0	0	0	0	0	0	0
Congo	0	0	0	0	2382.12	133.498	182.115	186.232	190.346	194.463	198.58	202.701	206.824	210.945	215.066	219.189	222.36	225.534	228.707	231.881	235.054
Congo, DR	0	0	0	23928.4	24789.3	2428.61	3466.29	4037.19	4112.9	4188.6	4264.31	4335.19	4406.07	4476.95	4547.83	4618.71	4679.37	4740.02	4800.68	4861.34	4921.99
Costa Rica	0	0	0	0	0	0	0	0	1120.27	51.4677	68.0682	67.5847	67.1022	66.6187	66.1351	65.6516	65.2497	64.8456	64.4449	64.0408	63.639
Côte d'Ivoire	0	0	0	0	0	0	13647.3	1032.25	1047.86	1063.47	1079.09	1096.05	1113.01	1129.96	1146.92	1163.88	1180.88	1197.88	1214.87	1231.87	1248.86
Croatia	0	0	0	0	0	0	0	0	0	0	0	0	0	0	0	0	0	0	0	0	0
Cuba	0	0	0	0	0	0	0	0	0	0	0	0	0	0	0	0	0	0	0	0	0
Djibouti	0	0	0	0	277.847	14.0261	18.6224	18.5434	18.4644	18.3853	18.3072	18.1709	18.0346	17.8984	17.763	17.6267	17.4868	17.3487	17.2088	17.0707	16.9308
Dominican Republic	0	0	0	0	0	0	0	3053.09	96.9017	160.429	191.223	189.841	188.457	187.074	185.691	184.308	182.8	181.293	179.784	178.277	176.769
Ecuador	0	0	0	0	0	0	0	4846.69	235.399	312.859	311.854	310.812	309.77	308.727	307.683	306.64	305.462	304.282	303.101	301.92	300.742
Egypt	0	0	0	0	0	0	0	0	0	0	0	0	0	0	0	0	0	0	0	0	0
El Salvador	0	0	0	0	0	0	0	1626.22	50.7933	83.3465	98.445	96.9035	95.361	93.8185	92.276	90.7335	89.5077	88.281	87.0552	85.8294	84.6026
Equatorial Guinea	0	0	0	0	0	0	0	0	0	0	0	0	0	0	0	0	0	0	0	0	0
Eritrea	0	0	0	0	2486.57	130.478	176.014	178.058	180.103	182.147	184.19	186.566	188.943	191.321	193.699	196.077	197.715	199.357	200.996	202.636	204.276
Ethiopia	0	24034.8	24810.8	2181.12	3073.91	3536.3	3545.47	3554.64	3563.81	3572.98	3582.15	3586.92	3591.7	3596.46	3601.23	3606	3604.06	3602.12	3600.17	3598.23	3596.29
Fiji	0	0	0	0	0	0	0	274.373	8.65315	14.3676	17.176	17.1109	17.048	16.9828	16.9199	16.8548	16.7311	16.6097	16.486	16.3624	16.2376
Gabon	0	0	0	0	0	0	0	0	0	0	0	0	0	0	0	0	0	0	0	0	0
Gambia	0	0	1152.91	88.1706	89.4975	90.8233	92.0591	93.2928	94.5286	95.7634	96.9992	98.088	99.1768	100.268	101.357	102.445	103.271	104.095	104.919	105.745	106.569
Georgia	0	0	0	0	0	0	0	0	772.957	22.0505	36.2073	43.4192	43.3865	43.357	43.3275	43.2969	43.5033	43.7087	43.9174	44.1228	44.3315
Ghana	0	0	0	13299.8	358.854	601.414	848.694	977.607	985.281	992.952	1000.63	1010.43	1020.23	1030.04	1039.84	1049.65	1058.86	1068.08	1077.3	1086.52	1095.73
Grenada	0	0	0	0	0	0	0	0	0	25.4227	0.704778	1.15997	1.37436	1.35872	1.34113	1.32549	1.32451	1.32353	1.32158	1.32256	1.32158
Guatemala	0	0	0	0	0	0	0	6171.23	156.951	261.416	365.744	416.902	415.813	414.722	413.633	412.543	411.292	410.039	408.789	407.537	406.287
Guinea	0	0	0	0	0	0	0	0	0	0	0	0	0	0	0	0	0	0	0	0	0
Guinea-Bissau	0	0	0	0	0	676.668	18.9358	31.8106	44.8862	51.7	52.1016	52.6594	53.2188	53.7782	54.3376	54.8954	55.4844	56.0726	56.6616	57.2491	57.8388
Guyana	0	0	0	0	0	0	0	249.878	7.91998	13.0453	15.4688	15.2809	15.0954	14.9075	14.7219	14.533	14.3645	14.1971	14.0286	13.8624	13.6939
Haiti	0	0	0	0	0	0	0	0	0	3233.52	206.361	205.122	203.884	202.646	201.408	200.17	198.824	197.477	196.13	194.783	193.436
Honduras	0	0	0	0	0	0	0	3304.88	162.105	215.078	214.014	212.3	210.582	208.867	207.149	205.433	203.792	202.149	200.506	198.863	197.219
India	0	0	0	188762	195966	20185.3	24113.4	24004.6	23895.7	23786.8	23677.9	23481.4	23284.9	23088.4	22891.9	22695.4	22478.9	22262.4	22045.9	21829.4	21612.9
Indonesia	0	0	0	0	0	0	37294.4	38339.1	2926.63	4081.69	4646.97	4636.5	4626.02	4615.54	4605.07	4594.6	4580.03	4565.45	4550.88	4536.31	4521.74
Iran	0	0	0	0	0	0	0	0	0	0	0	0	0	0	0	0	0	0	0	0	0
Iraq	0	0	0	0	0	0	0	0	19004.7	710.065	1201.32	1464.31	1487.03	1509.75	1532.48	1555.2	1577.71	1600.23	1622.74	1645.26	1667.78
Jamaica	0	0	0	0	0	0	0	0	706.03	40.7273	39.7462	38.869	37.9917	37.1122	36.236	35.3588	34.6989	34.0412	33.3824	32.7226	32.0649
Jordan	0	0	0	0	0	0	0	0	0	3616.29	119.897	199.963	240.119	240.279	240.441	240.601	241.424	242.246	243.068	243.891	244.713
Kazakhstan	0	0	0	0	0	0	0	0	5976.07	259.644	342.875	345.841	348.808	351.775	354.741	357.708	363.152	368.597	374.042	379.489	384.934
Kenya	0	16708.5	457.849	771.735	1092.54	1262.47	1276.48	1290.5	1304.52	1318.54	1332.56	1343.42	1354.28	1365.14	1376	1386.86	1393.74	1400.61	1407.49	1414.37	1421.24
Kiribati	0	0	0	0	43.3677	2.92305	2.9128	2.90255	2.89417	2.88392	2.87368	2.87647	2.87927	2.88392	2.88672	2.88951	2.92491	2.95938	2.99477	3.03203	3.0665
Korea, DPR	0	0	0	0	0	0	0	0	0	0	0	0	0	0	0	0	0	0	0	0	0
Kyrgyzstan	0	0	0	0	0	0	0	0	0	0	0	0	0	0	0	0	0	0	0	0	0
Lao, PDR	0	0	0	2154.09	69.7198	115.212	137.053	135.851	134.648	133.446	132.244	131.115	129.987	128.858	127.73	126.602	125.489	124.375	123.262	122.151	121.037
Lebanon	0	0	0	0	0	0	0	0	0	1103.45	54.5763	70.1626	67.5568	64.9521	62.3463	59.7405	58.1205	56.5016	54.8837	53.2637	51.6448
Lesotho	0	0	0	0	0	0	0	0	0	0	0	0	0	0	0	0	0	0	0	0	0
Liberia	2106.14	60.7432	102.942	146.503	170.157	172.882	175.548	178.213	180.88	183.545	186.21	188.589	190.966	193.343	195.722	198.099	200.228	202.356	204.483	206.613	208.74
Libya	0	0	0	0	0	0	0	1944.39	112.45	110.939	109.43	108.898	108.367	107.835	107.305	106.775	107.004	107.232	107.457	107.686	107.914
Madagascar	0	0	0	11749.2	879.426	894.615	907.078	919.539	932.001	944.462	956.925	967.181	977.433	987.688	997.943	1008.2	1018.65	1029.1	1039.55	1050	1060.45
Malawi	0	8679.5	499.047	677.129	688.863	700.595	711.199	721.801	732.404	743.007	753.607	762.435	771.26	780.085	788.91	797.736	806.208	814.681	823.155	831.628	840.101
Malaysia	0	0	0	0	8709.05	444.09	586.039	579.961	573.88	567.801	561.721	553.612	545.506	537.398	529.291	521.183	516.226	511.269	506.311	501.354	496.397
Maldives	0	0	0	0	0	0	0	0	0	0	0	0	0	0	0	0	0	0	0	0	0
Mali	0	0	0	0	9064.99	537.368	731.263	746.037	760.81	775.584	790.358	803.252	816.146	829.041	841.935	854.831	865.178	875.526	885.874	896.22	906.569
Mauritania	0	0	1971.44	112.041	151.432	153.473	155.507	157.539	159.571	161.605	163.637	165.76	167.884	170.007	172.131	174.255	176.39	178.525	180.662	182.797	184.932
Mauritius	0	0	0	0	0	0	0	0	207.34	5.12006	8.54495	11.851	13.416	13.2891	13.1612	13.0332	12.8367	12.6372	12.4376	12.2411	12.0415
Mexico	0	0	0	0	0	0	0	37219.7	869.496	1435.06	1989.34	2254.98	2236.44	2217.89	2199.34	2180.79	2165.3	2149.8	2134.31	2118.81	2103.32
Micronesia	0	0	30.9269	0.823636	1.38037	1.94323	2.21209	2.20598	2.19724	2.18937	2.18063	2.14742	2.11508	2.08012	2.04691	2.01195	1.97437	1.93591	1.89571	1.85812	1.81792
Mongolia	0	0	0	0	0	0	0	0	0	1114.35	63.8505	63.838	63.8254	63.8141	63.8038	63.7913	64.4641	65.137	65.8099	66.4816	67.1544
Montenegro	0	0	0	0	0	0	0	0	0	0	0	0	0	0	0	0	0	0	0	0	0
Morocco	0	0	0	0	0	0	0	11320.6	523.349	691.085	684.375	680.52	676.664	672.808	668.952	665.096	663.584	662.071	660.555	659.043	657.528
Mozambique	0	0	0	0	17878.9	705.255	1197.97	1464.62	1491.68	1518.74	1545.79	1570.58	1595.37	1620.15	1644.94	1669.72	1690.72	1711.71	1732.71	1753.71	1774.7
Myanmar	0	0	0	0	0	0	12958.9	321.024	534.049	746.285	851.314	845.33	839.348	833.364	827.382	821.398	813.661	805.922	798.185	790.448	782.709
Namibia	0	0	0	0	1016.23	35.7535	59.7212	71.8208	71.9772	72.1327	72.2891	72.5227	72.7563	72.9899	73.2255	73.4591	73.7739	74.0886	74.4024	74.7172	75.0329
Nepal	0	9299.48	571.625	568.852	566.078	563.302	556.156	549.01	541.864	534.719	527.572	517.931	508.287	498.646	489.005	479.364	472.132	464.899	457.669	450.437	443.207
Nicaragua	0	0	0	0	0	0	0	0	0	0	0	0	0	0	0	0	0	0	0	0	0
Niger	0	0	0	14911.4	1258.26	1298.21	1341.5	1384.79	1428.08	1471.37	1514.66	1560.21	1605.77	1651.32	1696.87	1742.43	1789.34	1836.25	1883.17	1930.08	1976.99
Nigeria	0	0	0	25139.4	26605.3	3714.73	3778.15	3841.58	3905	3968.42	4031.84	4095.41	4158.97	4222.53	4286.1	4349.66	4408.09	4466.51	4524.94	4583.36	4641.79
Pakistan	32072.5	33399.7	3718.3	4445.88	4429.81	4413.74	4401.5	4389.25	4377.01	4364.77	4352.52	4364.96	4377.4	4389.85	4402.28	4414.73	4437.65	4460.57	4483.5	4506.42	4529.35
Panama	0	0	0	0	0	0	0	1335.74	33.3297	55.5766	77.8471	88.885	88.803	88.7199	88.6379	88.5571	88.3783	88.203	88.0243	87.8489	87.6702
Papua New Guinea	0	0	1500.24	80.193	107.957	108.991	109.885	110.78	111.674	112.569	113.464	114.209	114.955	115.699	116.444	117.189	117.718	118.247	118.776	119.306	119.834
Paraguay	0	0	0	0	0	0	0	1900.8	92.4766	122.458	121.616	120.74	119.864	118.988	118.114	117.238	116.602	115.966	115.328	114.691	114.055
Peru	0	0	0	0	0	0	0	8416.72	267.585	442.975	527.968	525.06	522.153	519.244	516.338	513.429	511.136	508.841	506.545	504.25	501.953
Philippines	0	0	35576.3	925.335	1546.2	2170.24	2483.7	2487.12	2490.55	2493.97	2497.39	2498.5	2499.62	2500.73	2501.84	2502.95	2500.51	2498.08	2495.64	2493.2	2490.77
Republic of Moldova	0	0	0	0	0	0	0	0	0	0	0	0	0	0	0	0	0	0	0	0	0
Romania	0	0	0	0	0	0	0	0	0	0	0	0	0	0	0	0	0	0	0	0	0
Russian Federation	0	0	0	0	0	0	0	0	0	0	0	0	0	0	0	0	0	0	0	0	0
Rwanda	0	0	5985.61	310.638	415.082	415.982	419.241	422.503	425.764	429.026	432.285	436.353	440.421	444.49	448.558	452.625	454.603	456.578	458.557	460.532	462.508
Saint Lucia	0	0	0	0	0	0	0	0	0	30.718	1.39044	1.82491	1.7969	1.76788	1.73887	1.71086	1.68484	1.65883	1.63482	1.6088	1.58279
Samoa	0	0	0	0	0	0	63.2821	2.09438	3.5144	4.24304	4.27156	4.31204	4.35252	4.39208	4.43256	4.47304	4.47212	4.47028	4.46752	4.46752	4.46568
Sao Tome and Principe	0	0	97.2259	3.54695	5.9823	7.26363	7.35989	7.45304	7.54722	7.64348	7.73663	7.81218	7.88877	7.96432	8.03988	8.11543	8.1734	8.22825	8.28517	8.34003	8.39696
Senegal	0	7825.45	439.285	593.03	600.348	607.665	616.593	625.521	634.449	643.377	652.305	662.723	673.141	683.561	693.979	704.397	714.75	725.103	735.455	745.809	756.162
Serbia	0	0	0	0	0	0	0	0	0	0	0	0	0	0	0	0	0	0	0	0	0
Sierra Leone	0	0	0	3175.23	172.719	231.702	232.805	233.909	235.012	236.116	237.219	237.791	238.362	238.933	239.506	240.077	240.311	240.548	240.784	241.018	241.254
Solomon Islands	0	0	0	243.775	12.5824	16.8973	17.0644	17.2305	17.3967	17.5638	17.73	17.8758	18.0227	18.1705	18.3183	18.4651	18.5472	18.6303	18.7143	18.7964	18.8785
Somalia	0	0	0	0	0	0	0	0	0	0	0	0	0	0	0	0	0	0	0	0	0
South Africa	0	0	0	0	0	0	15790.3	509.075	844.294	1008.15	1003.15	1000.14	997.12	994.101	991.084	988.065	986.479	984.891	983.305	981.719	980.132
South Sudan	0	0	0	0	0	0	0	0	0	0	0	0	0	0	0	0	0	0	0	0	0
Sri Lanka	0	0	0	0	0	0	5136.51	156.519	259.249	309.16	307.219	306.836	306.451	306.068	305.683	305.298	303.468	301.638	299.808	297.976	296.147
St Vincent & the Grenadines	0	0	0	0	0	0	0	0	0	25.928	0.775319	1.27797	1.51762	1.50282	1.48574	1.4698	1.45614	1.44476	1.43337	1.42085	1.40946
Sudan	0	0	0	0	0	0	19824.2	561.602	949.87	1349.23	1564.16	1582.97	1601.78	1620.58	1639.39	1658.2	1672.7	1687.21	1701.72	1716.22	1730.73
Suriname	0	0	0	0	0	0	0	0	0	162.068	3.86102	6.38624	8.87143	10.0585	9.97926	9.90118	9.82755	9.75282	9.67808	9.60445	9.52972
Swaziland	0	0	0	0	558.769	18.9506	31.4752	37.6372	37.5051	37.3741	37.2411	37.2308	37.2186	37.2063	37.193	37.1807	37.2196	37.2585	37.2974	37.3363	37.3762
Syrian Arab Republic	0	0	0	0	0	0	0	0	0	0	0	0	0	0	0	0	0	0	0	0	0
Tajikistan	0	0	0	0	0	0	0	0	0	0	0	0	0	0	0	0	0	0	0	0	0
Tanzania	0	16662.4	17442.5	2202.28	2696.37	2750	2809.81	2869.62	2929.43	2989.24	3049.05	3109.21	3169.36	3229.52	3289.68	3349.83	3405.6	3461.38	3517.15	3572.93	3628.7
TFYR Macedonia	0	0	0	0	0	0	0	0	0	0	0	0	0	0	0	0	0	0	0	0	0
Thailand	0	0	0	0	12543.8	708.766	709.29	709.815	710.339	710.865	711.389	708.065	704.737	701.412	698.086	694.761	688.369	681.979	675.586	669.195	662.803
Timor-Leste	0	0	0	0	0	0	0	0	0	0	0	0	0	0	0	0	0	0	0	0	0
Togo	0	0	0	0	3820.98	142.549	241.2	293.78	298.122	302.462	306.801	310.741	314.682	318.619	322.56	326.5	329.758	333.016	336.276	339.535	342.793
Tonga	0	0	0	0	0	0	0	0	0	0	0	0	0	0	0	0	0	0	0	0	0
Tunisia	0	0	0	0	0	0	0	0	0	0	0	0	0	0	0	0	0	0	0	0	0
Turkey	0	0	0	0	0	0	0	0	21168.5	494.218	816.393	1136.99	1292.61	1285.8	1278.98	1272.18	1264.35	1256.53	1248.7	1240.88	1233.06
Turkmenistan	0	0	0	0	0	0	0	0	0	2152.91	96.7893	129.705	130.356	131.009	131.661	132.314	133.965	135.614	137.266	138.916	140.565
Uganda	0	0	0	22900.5	691.809	1176.18	1678.6	1954.91	1991.42	2027.93	2064.44	2097.68	2130.94	2164.18	2197.43	2230.68	2260.31	2289.94	2319.56	2349.19	2378.81
Ukraine	0	0	0	0	0	0	0	0	0	0	0	0	0	0	0	0	0	0	0	0	0
Uzbekistan	0	0	0	0	0	0	0	0	10243.9	227.87	374.253	524.108	599.157	599.334	599.509	599.686	602.04	604.393	606.748	609.102	611.455
Vanuatu	0	0	0	0	0	0	101.93	5.39166	7.23764	7.2864	7.33516	7.38576	7.4382	7.4888	7.5394	7.59184	7.63048	7.66912	7.70776	7.7464	7.78504
Venezuela	0	0	0	0	0	0	0	9200.14	575.698	573.28	570.862	568.025	565.189	562.35	559.514	556.677	553.963	551.249	548.532	545.818	543.103
Viet Nam	0	0	0	0	0	0	0	0	0	0	0	0	0	0	0	0	0	0	0	0	0
Yemen	0	0	0	0	0	0	0	10604.9	538.709	718.181	718.085	717.817	717.549	717.28	717.012	716.744	715.294	713.844	712.395	710.945	709.494
Zambia	0	0	9598.62	288.74	491.814	703.355	820.338	836.842	853.348	869.852	886.355	902.076	917.796	933.516	949.236	964.956	980.737	996.519	1012.3	1028.08	1043.86
Zimbabwe	7438.42	198.088	330.545	463.32	530.146	530.782	533.98	537.181	540.379	543.579	546.778	551.482	556.187	560.889	565.594	570.299	573.196	576.092	578.99	581.888	584.786
Results by year (in thousands) by region when only Gavi countries conduct campaigns and Gavi countries target 100% of eligible population
	2020	2021	2022	2023	2024	2025	2026	2027	2028	2029	2030	2031	2032	2033	2034	2035	2036	2037	2038	2039	2040
Total	41617.1	159071	97128.5	141571	143140	74099.1	157198	117201	94191.4	95249.6	93784.3	95343.9	95854.2	96060.3	96265.1	96469.8	96622.6	96775.4	96928.2	97081.1	97233.8
AFR	9544.57	66520.1	87909	125182	120589	27364.8	43941.5	33490.9	34421	35108.3	35618.8	36117.9	36615.3	37111	37606.7	38102.4	38550.1	38997.8	39445.6	39893.3	40341
AMR	0	0	0	0	0	0	0	6016.38	5126.75	10733.4	9200.61	9577.94	9514.1	9448.46	9381.56	9314.67	9254.84	9195.03	9135.2	9075.38	9015.55
EMR	32072.5	33399.7	3718.3	4445.88	4435.51	19435.8	25251.3	6480.93	7814.88	9047.9	9838.17	10222.8	10309	10355.2	10401.4	10447.6	10500.5	10553.3	10606.2	10659	10711.9
EUR	0	0	0	0	0	0	0	584.987	11348.4	3570.24	1794.88	2360.67	2618.51	2615.54	2612.56	2609.59	2611.65	2613.7	2615.76	2617.82	2619.87
SEAR	0	59151.7	3626.13	8539.13	16154.6	24438.2	78644	66995.1	31750	33018.8	33538.7	33278.6	33018.4	32758.3	32498.1	32238	31955.1	31672.2	31389.4	31106.5	30823.6
WPR	0	0	1875.1	3404.22	1961.15	2860.3	9360.84	3632.28	3730.48	3771.08	3793.18	3786.06	3778.95	3771.83	3764.71	3757.59	3750.46	3743.33	3736.2	3729.07	3721.94
Results by year (in thousands) for the probabilistic sensitivity analysis when no catch-up campaign is used
	2020	2021	2022	2023	2024	2025	2026	2027	2028	2029	2030	2031	2032	2033	2034	2035	2036	2037	2038	2039	2040
5th percentile	250.881	2743.26	8983.28	17894.5	27798.9	41257.1	55663.5	69837.2	77760.4	83404.6	88071.6	91187.2	92641.9	93174.1	93450.3	93665.2	93821.9	93978.2	94141.1	94304.1	94463.3
25th percentile	831.475	4889.6	12285.6	22095.2	33763.3	48710.3	63579.3	73166	80418.5	85828.9	90054.9	92760.3	94130.6	94685.7	94939.2	95149.4	95308.8	95472.7	95625	95782.7	95934.4
Median	1437.12	6716.81	15234.2	27006.8	42406.8	57789	67618	75472.8	82285.8	87553.7	91432	93901.4	95194.8	95718.2	95978.5	96183.3	96332.2	96483.2	96640.4	96787.7	96942.7
75th percentile	2326.19	8865.4	19880.8	35583.4	51054.7	61833.8	70154	77527.9	84178.7	89167.3	92762.5	95079.6	96271.2	96749.4	97026.9	97226.4	97377.4	97522.9	97668.6	97815.9	97960.2
95th percentile	3587.59	12611.2	27368.6	44160.9	56687.7	65559.3	73288.9	80487.4	86786.7	91428.4	94571.8	96594.8	97742.1	98209.6	98470.2	98669.8	98804.9	98944.7	99085.6	99220.5	99366.5
